# Supplementary material for: Whole transcriptome analysis to identify non-coding RNA regulators and hub genes in sperm of non-obstructive azoospermia by microarray, single-cell RNA sequencing, weighted gene co-expression network analysis, and mRNA-miRNA-lncRNA interaction analysis
Source: BMC Genomics. 2024 Jun 11;25:583. doi: 10.1186/s12864-024-10506-9 (PMC11165898; doi:10.1186/s12864-024-10506-9)
Supplement: Supplementary file 1 — Supplementary Material 1 [file 12864_2024_10506_MOESM1_ESM.xlsx]

## Sheet: filter1
GeneName	Description	Sperm_azoo_14	Sperm_azoo_15	Sperm_azoo_16	Sperm_normo_17	Sperm_normo_18	Sperm_normo_19	mean-norm	mean-azo	log2fc	p-value	Refseq	GeneID	GO
C6orf223	Homo sapiens chromosome 6 open reading frame 223 (C6orf223), transcript variant 1, mRNA [NM_153246]	3.2814	3.3061	3.1214	3.1618	3.1305	3.587	3.2931	3.2363	-0.025101	0.80777	NM_153246	221416
FSD1L	Homo sapiens fibronectin type III and SPRY domain containing 1-like (FSD1L), transcript variant 2, mRNA [NM_031919]	63.4688	59.9997	91.2818	23.7079	3.3103	3.5081	10.1754	71.5834	2.81454	0.0486272	NM_031919	83856	GO:0003674(molecular_function)|GO:0005575(cellular_component)|GO:0008150(biological_process)
GMPPB	Homo sapiens GDP-mannose pyrophosphorylase B (GMPPB), transcript variant 2, mRNA [NM_021971]	176.948	6.2737	8.7839	65.5877	280.461	109.691	151.913	64.0019	-1.24706	0.513009	NM_021971	29925	GO:0000166(nucleotide binding)|GO:0004475(mannose-1-phosphate guanylyltransferase activity)|GO:0005525(GTP binding)|GO:0006488(dolichol-linked oligosaccharide biosynthetic process)|GO:0009058(biosynthetic process)|GO:0009298(GDP-mannose biosynthetic process)|GO:0016740(transferase activity)|GO:0016779(nucleotidyltransferase activity)|GO:0018279(protein N-linked glycosylation via asparagine)|GO:00…
SLC35E3	Homo sapiens solute carrier family 35, member E3 (SLC35E3), mRNA [NM_018656]	3.3608	5.2412	3.4657	4.0091	3.1965	57.0423	21.416	4.02257	-2.4125	0.438148	NM_018656	55508	GO:0016020(membrane)|GO:0016021(integral to membrane)
ZNF700	Homo sapiens zinc finger protein 700 (ZNF700), mRNA [NM_144566]	3.1536	3.1719	3.1354	3.0843	3.1068	3.1333	3.10813	3.15363	0.0209665	0.171352	NM_144566	90592	GO:0003677(DNA binding)|GO:0005622(intracellular)|GO:0005634(nucleus)|GO:0006355(regulation of transcription, DNA-dependent)|GO:0008270(zinc ion binding)|GO:0046872(metal ion binding)
MTRF1	Homo sapiens mitochondrial translational release factor 1 (MTRF1), nuclear gene encoding mitochondrial protein, mRNA [NM_004294]	19.2435	66.1954	16164.8	6.9144	28.7505	3.5018	13.0556	5416.75	8.69662	0.420873	NM_004294	9617	GO:0003747(translation release factor activity)|GO:0005737(cytoplasm)|GO:0005739(mitochondrion)|GO:0006449(regulation of translational termination)|GO:0016149(translation release factor activity, codon specific)
LOC100128485	nq71a04.s1 NCI_CGAP_Pr22 Homo sapiens cDNA clone IMAGE:1157742 3' similar to SW:R13A_HUMAN P40429 60S RIBOSOMAL PROTEIN L13A ;, mRNA sequence [AA627135]	2.9376	2.8662	3.5863	5156.16	3.0779	10978.7	5379.31	3.13003	-10.747	0.231997
YTHDC1	Homo sapiens YTH domain containing 1 (YTHDC1), transcript variant 1, mRNA [NM_001031732]	8.8444	9.0735	4.5808	3.5728	6.5272	14.9735	8.35783	7.49957	-0.156322	0.875374	NM_001031732	91746	GO:0000398(nuclear mRNA splicing, via spliceosome)|GO:0005515(protein binding)|GO:0005634(nucleus)|GO:0005654(nucleoplasm)|GO:0008380(RNA splicing)|GO:0016604(nuclear body)
VKORC1	Homo sapiens vitamin K epoxide reductase complex, subunit 1 (VKORC1), transcript variant 2, mRNA [NM_206824]	7.7033	2.9297	3.5738	149.21	3319.05	3.0958	1157.12	4.7356	-7.93277	0.398643	NM_206824	79001	GO:0005783(endoplasmic reticulum)|GO:0005789(endoplasmic reticulum membrane)|GO:0005792(microsome)|GO:0010243(response to organic nitrogen)|GO:0014070(response to organic cyclic compound)|GO:0016020(membrane)|GO:0016021(integral to membrane)|GO:0016491(oxidoreductase activity)|GO:0017187(peptidyl-glutamic acid carboxylation)|GO:0030193(regulation of blood coagulation)|GO:0042373(vitamin K metabol…
MGC26718	Homo sapiens ankyrin repeat domain 20 family, member A5, pseudogene (ANKRD20A5P), non-coding RNA [NR_040113]	56.7716	9.0735	177.694	144.447	394.975	11.7285	183.717	81.1798	-1.17829	0.58614	NR_040113	440482
ZNF665	Homo sapiens zinc finger protein 665 (ZNF665), mRNA [NM_024733]	2.9265	3.0468	2.8806	2.8988	2.9101	3.0876	2.9655	2.9513	-0.00692479	0.901464	NM_024733	79788	GO:0003677(DNA binding)|GO:0005622(intracellular)|GO:0005634(nucleus)|GO:0006355(regulation of transcription, DNA-dependent)|GO:0008270(zinc ion binding)|GO:0046872(metal ion binding)
PPIAL4A	Homo sapiens peptidylprolyl isomerase A (cyclophilin A)-like 4A (PPIAL4A), mRNA [NM_178230]	3.1404	124.716	3.3755	129.384	1709.83	3.1703	614.128	43.7441	-3.81138	0.37871	NM_178230	164022
GTF3C2	Homo sapiens general transcription factor IIIC, polypeptide 2, beta 110kDa (GTF3C2), transcript variant 1, mRNA [NM_001521]	5.2146	4.8093	5.5495	7.3734	23.9325	4.8837	12.0632	5.19113	-1.21649	0.381873	NM_001521	2976	GO:0000127(transcription factor TFIIIC complex)|GO:0003677(DNA binding)|GO:0005634(nucleus)|GO:0005654(nucleoplasm)|GO:0006351(transcription, DNA-dependent)|GO:0006383(transcription from RNA polymerase III promoter)|GO:0042791(5S class rRNA transcription from RNA polymerase III type 1 promoter)|GO:0042797(tRNA transcription from RNA polymerase III promoter)
CER1	Homo sapiens cerberus 1, cysteine knot superfamily, homolog (Xenopus laevis) (CER1), mRNA [NM_005454]	328.223	588.61	106.401	615.611	109.581	1077.64	600.942	341.078	-0.817124	0.59828	NM_005454	9350	GO:0003674(molecular_function)|GO:0005125(cytokine activity)|GO:0005576(extracellular region)|GO:0005615(extracellular space)|GO:0008285(negative regulation of cell proliferation)|GO:0009948(anterior/posterior axis specification)|GO:0023019(signal transduction involved in regulation of gene expression)|GO:0030509(BMP signaling pathway)|GO:0030514(negative regulation of BMP signaling pathway)|GO:0…
MXRA7	Homo sapiens matrix-remodelling associated 7 (MXRA7), transcript variant 1, mRNA [NM_001008528]	5.4738	4.5758	4.2678	3.6972	5.0392	9.8035	6.17997	4.77247	-0.372864	0.582003	NM_001008528	439921	GO:0016020(membrane)|GO:0016021(integral to membrane)
FSCN3	Homo sapiens fascin homolog 3, actin-bundling protein, testicular (Strongylocentrotus purpuratus) (FSCN3), mRNA [NM_020369]	8803.04	3.5087	3.3187	3.327	3.2094	4.5957	3.7107	2936.62	9.62825	0.422714	NM_020369	29999	GO:0005737(cytoplasm)|GO:0005856(cytoskeleton)|GO:0015629(actin cytoskeleton)|GO:0030674(protein binding, bridging)|GO:0051015(actin filament binding)
NNT	nicotinamide nucleotide transhydrogenase [Source:HGNC Symbol;Acc:7863] [ENST00000264663]	16.2907	15.0604	20.3956	11.6697	18.8518	23.5518	18.0244	17.2489	-0.0634495	0.801276		23530	GO:0003957(NAD(P)+ transhydrogenase (B-specific) activity)|GO:0005739(mitochondrion)|GO:0005743(mitochondrial inner membrane)|GO:0005746(mitochondrial respiratory chain)|GO:0006099(tricarboxylic acid cycle)|GO:0008746(NAD(P)+ transhydrogenase activity)|GO:0008750(NAD(P)+ transhydrogenase (AB-specific) activity)|GO:0015992(proton transport)|GO:0016020(membrane)|GO:0016021(integral to membrane)|GO:…
LOC644384	full-length cDNA clone CS0DI028YD16 of Placenta Cot 25-normalized of Homo sapiens (human) [CR595167]	3818.74	104.847	367.47	72.8041	187.752	192.882	151.146	1430.35	3.24236	0.409305
SDHA	Homo sapiens succinate dehydrogenase complex, subunit A, flavoprotein (Fp) (SDHA), nuclear gene encoding mitochondrial protein, mRNA [NM_004168]	44.0724	106.743	192.433	284.809	275.685	97.6222	219.372	114.416	-0.93909	0.411696	NM_004168	6389	GO:0000104(succinate dehydrogenase activity)|GO:0005515(protein binding)|GO:0005739(mitochondrion)|GO:0005743(mitochondrial inner membrane)|GO:0005749(mitochondrial respiratory chain complex II)|GO:0006099(tricarboxylic acid cycle)|GO:0006105(succinate metabolic process)|GO:0006810(transport)|GO:0007399(nervous system development)|GO:0008177(succinate dehydrogenase (ubiquinone) activity)|GO:00090…
PHF2	Homo sapiens PHD finger protein 2 (PHF2), mRNA [NM_005392]	5.2401	5.2134	3.5384	3.2856	4.5805	4.7725	4.21287	4.66397	0.146755	0.673983	NM_005392	5253	GO:0001889(liver development)|GO:0003713(transcription coactivator activity)|GO:0005506(iron ion binding)|GO:0005515(protein binding)|GO:0005634(nucleus)|GO:0005730(nucleolus)|GO:0006355(regulation of transcription, DNA-dependent)|GO:0006482(protein demethylation)|GO:0008270(zinc ion binding)|GO:0016491(oxidoreductase activity)|GO:0016568(chromatin modification)|GO:0016702(oxidoreductase activity…
NUDT6	Homo sapiens nudix (nucleoside diphosphate linked moiety X)-type motif 6 (NUDT6), transcript variant 2, mRNA [NM_198041]	1180.99	1049.66	766.471	1350.41	1118.27	505.204	991.294	999.039	0.0112271	0.957932	NM_198041	11162	GO:0005575(cellular_component)|GO:0005634(nucleus)|GO:0005737(cytoplasm)|GO:0005739(mitochondrion)|GO:0008083(growth factor activity)|GO:0008150(biological_process)|GO:0016787(hydrolase activity)
TOMM40	Homo sapiens translocase of outer mitochondrial membrane 40 homolog (yeast) (TOMM40), nuclear gene encoding mitochondrial protein, transcript variant 3, mRNA [NM_006114]	453.935	284.016	962.003	375.846	263.716	6.7136	215.425	566.652	1.39527	0.365445	NM_006114	10452	GO:0000299(integral to membrane of membrane fraction)|GO:0005739(mitochondrion)|GO:0005742(mitochondrial outer membrane translocase complex)|GO:0006626(protein targeting to mitochondrion)|GO:0008308(voltage-gated anion channel activity)|GO:0008320(protein transmembrane transporter activity)|GO:0015031(protein transport)|GO:0015288(porin activity)|GO:0016020(membrane)|GO:0031307(integral to mitoch…
ERP29	Homo sapiens endoplasmic reticulum protein 29 (ERP29), transcript variant 1, mRNA [NM_006817]	127.214	157.972	127.016	72.0455	95.2775	103.375	90.2326	137.4	0.606667	0.0587123	NM_006817	10961	GO:0003756(protein disulfide isomerase activity)|GO:0005783(endoplasmic reticulum)|GO:0005788(endoplasmic reticulum lumen)|GO:0006457(protein folding)|GO:0006886(intracellular protein transport)|GO:0009306(protein secretion)|GO:0042470(melanosome)
GGA1	Homo sapiens golgi-associated, gamma adaptin ear containing, ARF binding protein 1 (GGA1), transcript variant 2, mRNA [NM_001001560]	5053.62	3243.53	5397.26	3407.33	2405.54	3043.16	2952.01	4564.8	0.628855	0.0664795	NM_001001560	26088	GO:0003674(molecular_function)|GO:0005515(protein binding)|GO:0005768(endosome)|GO:0005794(Golgi apparatus)|GO:0006886(intracellular protein transport)|GO:0010008(endosome membrane)|GO:0016020(membrane)|GO:0016192(vesicle-mediated transport)|GO:0030131(clathrin adaptor complex)|GO:0044431(Golgi apparatus part)
BRS3	Homo sapiens bombesin-like receptor 3 (BRS3), mRNA [NM_001727]	13.4005	29.1402	343.993	38.0038	33.2262	43.4843	38.2381	128.845	1.75255	0.479558	NM_001727	680	GO:0004871(signal transducer activity)|GO:0004872(receptor activity)|GO:0004930(G-protein coupled receptor activity)|GO:0004946(bombesin receptor activity)|GO:0005886(plasma membrane)|GO:0006006(glucose metabolic process)|GO:0008217(regulation of blood pressure)|GO:0008343(adult feeding behavior)|GO:0016021(integral to membrane)|GO:0031989(bombesin receptor signaling pathway)|GO:0043005(neuron pr…
LOC441601	Homo sapiens septin 7 pseudogene (LOC441601), non-coding RNA [NR_003034]	3.3439	3.9872	3.4075	3.675	3.1615	6.8466	4.56103	3.57953	-0.349589	0.521434	NR_003034	441601
RFPL3	Homo sapiens ret finger protein-like 3 (RFPL3), transcript variant 2, mRNA [NM_006604]	437.873	497.339	646.023	414.628	714.365	3.8206	377.604	527.078	0.481142	0.618304	NM_006604	10738	GO:0008270(zinc ion binding)|GO:0046872(metal ion binding)
ATF2	Homo sapiens activating transcription factor 2 (ATF2), mRNA [NM_001880]	38.8673	72.9598	320.935	7.6144	128.702	21.7939	52.7035	144.254	1.45264	0.481613	NM_001880	1386	GO:0001077(RNA polymerase II core promoter proximal region sequence-specific DNA binding transcription factor activity involved in positive regulation of transcription)|GO:0002224(toll-like receptor signaling pathway)|GO:0002755(MyD88-dependent toll-like receptor signaling pathway)|GO:0002756(MyD88-independent toll-like receptor signaling pathway)|GO:0003151(outflow tract morphogenesis)|GO:000367…
ZNF509	Homo sapiens zinc finger and BTB domain containing 49 (ZBTB49), mRNA [NM_145291]	3.5137	4.1174	3.5596	23.0718	3.3002	6.7648	11.0456	3.73023	-1.56613	0.361227	NM_145291	166793	GO:0003676(nucleic acid binding)|GO:0003677(DNA binding)|GO:0005622(intracellular)|GO:0005634(nucleus)|GO:0006355(regulation of transcription, DNA-dependent)|GO:0008270(zinc ion binding)|GO:0046872(metal ion binding)
NRP2	Homo sapiens neuropilin 2 (NRP2), transcript variant 6, mRNA [NM_201264]	201.822	259.491	959.84	288.703	219.745	6.0822	171.51	473.718	1.46573	0.453916	NM_201264	8828	GO:0001525(angiogenesis)|GO:0001755(neural crest cell migration)|GO:0001938(positive regulation of endothelial cell proliferation)|GO:0002116(semaphorin receptor complex)|GO:0004872(receptor activity)|GO:0005021(vascular endothelial growth factor receptor activity)|GO:0005624(membrane fraction)|GO:0005886(plasma membrane)|GO:0007155(cell adhesion)|GO:0007275(multicellular organismal development)|…
SUMF2	Homo sapiens sulfatase modifying factor 2 (SUMF2), transcript variant 2, mRNA [NM_015411]	18.4245	64.4825	44.6604	11.003	6.2906	6.8085	8.03403	42.5225	2.40403	0.144372	NM_015411	25870	GO:0005488(binding)|GO:0005783(endoplasmic reticulum)|GO:0005788(endoplasmic reticulum lumen)|GO:0046872(metal ion binding)
CXADR	Homo sapiens coxsackie virus and adenovirus receptor (CXADR), transcript variant 1, mRNA [NM_001338]	3.2109	3.0685	4.5073	3.3912	9378.86	3.6343	3128.63	3.59557	-9.76509	0.422692	NM_001338	1525	GO:0001669(acrosomal vesicle)|GO:0004872(receptor activity)|GO:0005102(receptor binding)|GO:0005515(protein binding)|GO:0005576(extracellular region)|GO:0005615(extracellular space)|GO:0005634(nucleus)|GO:0005737(cytoplasm)|GO:0005886(plasma membrane)|GO:0005887(integral to plasma membrane)|GO:0005911(cell-cell junction)|GO:0005912(adherens junction)|GO:0005923(tight junction)|GO:0007005(mitochon…
SMAD9	Homo sapiens SMAD family member 9 (SMAD9), transcript variant a, mRNA [NM_001127217]	4.2623	4.7508	3.6017	3.3554	3.9546	3.4028	3.57093	4.20493	0.235782	0.10218	NM_001127217	4093	GO:0001657(ureteric bud development)|GO:0001666(response to hypoxia)|GO:0001880(Mullerian duct regression)|GO:0003700(sequence-specific DNA binding transcription factor activity)|GO:0005622(intracellular)|GO:0005634(nucleus)|GO:0005654(nucleoplasm)|GO:0005667(transcription factor complex)|GO:0005737(cytoplasm)|GO:0005829(cytosol)|GO:0006468(protein phosphorylation)|GO:0007179(transforming growth …
OR10T2	Homo sapiens olfactory receptor, family 10, subfamily T, member 2 (OR10T2), mRNA [NM_001004475]	10.1096	10.8768	56.9698	94.1035	7.5863	26.7675	42.8191	25.9854	-0.720553	0.673567	NM_001004475	128360	GO:0004871(signal transducer activity)|GO:0004872(receptor activity)|GO:0004930(G-protein coupled receptor activity)|GO:0004984(olfactory receptor activity)|GO:0005886(plasma membrane)|GO:0016021(integral to membrane)|GO:0050896(response to stimulus)
NCRNA00161	Homo sapiens long intergenic non-protein coding RNA 161 (LINC00161), non-coding RNA [NR_026552]	137.495	269.781	88.8231	136.035	111.387	584.584	277.335	165.366	-0.745965	0.62737	NR_026552	118421
MGC70870	Homo sapiens C-terminal binding protein 2 pseudogene (MGC70870), non-coding RNA [NR_003682]	11883	19.2028	33.9293	10.7569	11.9065	6.7648	9.8094	3978.7	8.66392	0.420976	NR_003682	403340
UTS2	Homo sapiens urotensin 2 (UTS2), transcript variant 1, mRNA [NM_021995]	3.3439	3.1418	4.6621	3.4868	3.5508	4.422	3.81987	3.71593	-0.0397977	0.636568	NM_021995	10911	GO:0005102(receptor binding)|GO:0005179(hormone activity)|GO:0005576(extracellular region)|GO:0005615(extracellular space)|GO:0006936(muscle contraction)|GO:0007268(synaptic transmission)|GO:0008217(regulation of blood pressure)
PDS5A	Homo sapiens PDS5, regulator of cohesion maintenance, homolog A (S. cerevisiae) (PDS5A), transcript variant 1, mRNA [NM_001100399]	5.7372	20.6419	12.3267	10.8373	5.6711	22.7941	13.1008	12.9019	-0.0220713	0.981835	NM_001100399	23244	GO:0000785(chromatin)|GO:0005515(protein binding)|GO:0005634(nucleus)|GO:0005730(nucleolus)|GO:0005886(plasma membrane)|GO:0007049(cell cycle)|GO:0007067(mitosis)|GO:0008156(negative regulation of DNA replication)|GO:0051301(cell division)
SMC1B	Homo sapiens structural maintenance of chromosomes 1B (SMC1B), mRNA [NM_148674]	38.6508	3.4801	41.1368	3.1506	125.312	3.7049	44.0559	27.7559	-0.666542	0.78661	NM_148674	27127	GO:0000166(nucleotide binding)|GO:0000775(chromosome, centromeric region)|GO:0005524(ATP binding)|GO:0005634(nucleus)|GO:0005694(chromosome)|GO:0006281(DNA repair)|GO:0006310(DNA recombination)|GO:0007049(cell cycle)|GO:0007062(sister chromatid cohesion)|GO:0007126(meiosis)|GO:0030261(chromosome condensation)|GO:0030893(meiotic cohesin complex)
MECR	Homo sapiens mitochondrial trans-2-enoyl-CoA reductase (MECR), nuclear gene encoding mitochondrial protein, transcript variant 2, mRNA [NM_001024732]	685.927	840.45	2312.18	549.271	796.272	654.194	666.579	1279.52	0.940756	0.362068	NM_001024732	51102	GO:0000166(nucleotide binding)|GO:0005102(receptor binding)|GO:0005739(mitochondrion)|GO:0006631(fatty acid metabolic process)|GO:0006633(fatty acid biosynthetic process)|GO:0008270(zinc ion binding)|GO:0016491(oxidoreductase activity)|GO:0019166(trans-2-enoyl-CoA reductase (NADPH) activity)
HIST1H3G	Homo sapiens histone cluster 1, H3g (HIST1H3G), mRNA [NM_003534]	10.2649	25.5954	1255.77	31.6769	11.4994	50.5199	31.2321	430.544	3.78506	0.426284	NM_003534	8355
CB050071	Homo sapiens uncharacterized LOC100505679 (LOC100505679), mRNA [NM_001243531]	18.6733	3.4546	87.1746	9.3944	3.5211	56.1421	23.0192	36.4342	0.662454	0.282639	NM_001243531	100505679
TOX2	Homo sapiens TOX high mobility group box family member 2 (TOX2), transcript variant 3, mRNA [NM_032883]	2879.5	3833.16	2779.98	1253.69	2789.71	1291.51	1778.3	3164.21	0.831346	0.0157051	NM_032883	84969	GO:0003677(DNA binding)|GO:0005634(nucleus)|GO:0006355(regulation of transcription, DNA-dependent)
LOC100128361	Homo sapiens uncharacterized LOC100128361 (LOC100128361), non-coding RNA [NR_036505]	22.1481	266.541	200.815	233.844	54.3847	3.4955	97.2412	163.168	0.746719	0.681777	NR_036505	100128361
GFOD2	Homo sapiens glucose-fructose oxidoreductase domain containing 2 (GFOD2), transcript variant 1, mRNA [NM_030819]	40.0061	3.5491	3.3353	3.4148	58.1322	5.2357	22.2609	15.6302	-0.510179	0.825302	NM_030819	81577	GO:0000166(nucleotide binding)|GO:0005576(extracellular region)|GO:0005578(proteinaceous extracellular matrix)|GO:0016491(oxidoreductase activity)|GO:0030198(extracellular matrix organization)
ALDOC	Homo sapiens aldolase C, fructose-bisphosphate (ALDOC), mRNA [NM_005165]	3.292	3.2477	67.1639	12.5253	3.3709	149.327	55.0744	24.5679	-1.16461	0.360926	NM_005165	230	GO:0001666(response to hypoxia)|GO:0004332(fructose-bisphosphate aldolase activity)|GO:0005515(protein binding)|GO:0005737(cytoplasm)|GO:0005739(mitochondrion)|GO:0005829(cytosol)|GO:0005856(cytoskeleton)|GO:0005975(carbohydrate metabolic process)|GO:0006000(fructose metabolic process)|GO:0006006(glucose metabolic process)|GO:0006094(gluconeogenesis)|GO:0006096(glycolysis)|GO:0006915(apoptosis)|G…
C3	Homo sapiens complement component 3 (C3), mRNA [NM_000064]	25.2095	82.2378	5.3227	73.6024	52.857	12.9876	46.4823	37.59	-0.306334	0.730406	NM_000064	718	GO:0001798(positive regulation of type IIa hypersensitivity)|GO:0001970(positive regulation of activation of membrane attack complex)|GO:0004866(endopeptidase inhibitor activity)|GO:0005102(receptor binding)|GO:0005515(protein binding)|GO:0005576(extracellular region)|GO:0005615(extracellular space)|GO:0006954(inflammatory response)|GO:0006955(immune response)|GO:0006956(complement activation)|GO…
ENST00000390439	T cell receptor alpha variable 13-2 [Source:HGNC Symbol;Acc:12109] [ENST00000390439]	7.0154	8.4868	12.5827	3.5295	7.3376	3.4513	4.7728	9.36163	0.971924	0.192388
LOC728324	Unknown	9029.85	6436.87	1754.71	3410.71	4751.1	6486.71	4882.84	5740.48	0.233451	0.802912
SLC6A6	Homo sapiens solute carrier family 6 (neurotransmitter transporter, taurine), member 6 (SLC6A6), transcript variant 1, mRNA [NM_003043]	29.2958	3.3947	3.1214	3.2604	3.2903	3.1959	3.24887	11.9373	1.87747	0.421994	NM_003043	6533	GO:0005328(neurotransmitter:sodium symporter activity)|GO:0005369(taurine:sodium symporter activity)|GO:0005886(plasma membrane)|GO:0005887(integral to plasma membrane)|GO:0006520(cellular amino acid metabolic process)|GO:0006810(transport)|GO:0006811(ion transport)|GO:0006836(neurotransmitter transport)|GO:0006865(amino acid transport)|GO:0015293(symporter activity)|GO:0016020(membrane)|GO:00160…
SLC41A3	Homo sapiens solute carrier family 41, member 3 (SLC41A3), transcript variant 2, mRNA [NM_017836]	3.373	3.4474	4.0301	3.5972	3.6456	3.4275	3.55677	3.61683	0.0241608	0.845368	NM_017836	54946	GO:0005886(plasma membrane)|GO:0008324(cation transmembrane transporter activity)|GO:0016021(integral to membrane)
ERN1	Homo sapiens endoplasmic reticulum to nucleus signaling 1 (ERN1), mRNA [NM_001433]	386.322	719.718	265.923	188.27	390.534	168.408	249.071	457.321	0.876652	0.0899528	NM_001433	2081	GO:0000166(nucleotide binding)|GO:0000287(magnesium ion binding)|GO:0004521(endoribonuclease activity)|GO:0004674(protein serine/threonine kinase activity)|GO:0005524(ATP binding)|GO:0005783(endoplasmic reticulum)|GO:0005789(endoplasmic reticulum membrane)|GO:0006355(regulation of transcription, DNA-dependent)|GO:0006397(mRNA processing)|GO:0006468(protein phosphorylation)|GO:0006915(apoptosis)|G…
ODAM	Homo sapiens odontogenic, ameloblast asssociated (ODAM), mRNA [NM_017855]	1028.26	676.772	1412.12	315.608	690.122	430.837	478.856	1039.05	1.1176	0.199985	NM_017855	54959	GO:0005576(extracellular region)|GO:0031214(biomineral tissue development)|GO:0042475(odontogenesis of dentine-containing tooth)|GO:0043205(fibril)
CNPY4	Homo sapiens canopy 4 homolog (zebrafish) (CNPY4), mRNA [NM_152755]	15.8	3.5087	3.4362	132.716	86.953	3.3146	74.3278	7.58163	-3.29332	0.195153	NM_152755	245812	GO:0005102(receptor binding)|GO:0005576(extracellular region)
NPHP1	Homo sapiens nephronophthisis 1 (juvenile) (NPHP1), transcript variant 1, mRNA [NM_000272]	3.1132	3.6592	3.1214	3.0111	3.1887	3.0514	3.08373	3.29793	0.0968842	0.237419	NM_000272	4867	GO:0005198(structural molecule activity)|GO:0005515(protein binding)|GO:0005737(cytoplasm)|GO:0005856(cytoskeleton)|GO:0005911(cell-cell junction)|GO:0005912(adherens junction)|GO:0005923(tight junction)|GO:0007165(signal transduction)|GO:0007588(excretion)|GO:0007632(visual behavior)|GO:0016020(membrane)|GO:0016337(cell-cell adhesion)|GO:0030030(cell projection organization)|GO:0030036(actin cyt…
TTTY9A	Homo sapiens testis-specific transcript, Y-linked 9A (non-protein coding) (TTTY9A), non-coding RNA [NR_001530]	48.5175	3.3457	9.1233	217.973	4.2976	6.0419	76.1041	20.3288	-1.90445	0.430008	NR_001530	83864
LOC100127972	Homo sapiens cDNA FLJ35488 fis, clone SMINT2008545. [AK092807]	28.6297	2.9223	3.4075	3.2317	279.946	84.3939	122.524	11.6532	-3.39427	0.337208		100127972
LOC158301	Unknown	3.5368	3.6872	3.2042	3.2905	3.4266	3.2952	3.33743	3.47607	0.0587167	0.350925
JAK3	Homo sapiens Janus kinase 3 (JAK3), mRNA [NM_000215]	5.0709	119.947	436.073	39.0998	5.1198	3.6454	15.955	187.03	3.55119	0.339631	NM_000215	3718	GO:0000166(nucleotide binding)|GO:0002731(negative regulation of dendritic cell cytokine production)|GO:0004672(protein kinase activity)|GO:0004713(protein tyrosine kinase activity)|GO:0004715(non-membrane spanning protein tyrosine kinase activity)|GO:0005515(protein binding)|GO:0005524(ATP binding)|GO:0005737(cytoplasm)|GO:0005829(cytosol)|GO:0005856(cytoskeleton)|GO:0006468(protein phosphorylat…
VCX2	Homo sapiens variable charge, X-linked 2 (VCX2), mRNA [NM_016378]	201.605	8.8156	167.575	56.0528	29777.7	15.7053	9949.82	125.998	-6.30319	0.428432	NM_016378	51480	GO:0003674(molecular_function)|GO:0005575(cellular_component)|GO:0008150(biological_process)
RFPL3S	Homo sapiens RFPL3 antisense RNA 1 (non-protein coding) (RFPL3-AS1), antisense RNA [NR_001450]	16.2402	12.766	98.0257	12.0764	586.356	14323.8	4974.09	42.344	-6.87613	0.400027	NR_001450	10737
ZNF101	Homo sapiens zinc finger protein 101 (ZNF101), mRNA [NM_033204]	25.6768	3.1016	5.1946	3.4817	3.4765	4.0716	3.6766	11.3243	1.62298	0.404037	NM_033204	94039	GO:0003677(DNA binding)|GO:0005622(intracellular)|GO:0005634(nucleus)|GO:0006355(regulation of transcription, DNA-dependent)|GO:0008270(zinc ion binding)|GO:0046872(metal ion binding)
PFDN1	Homo sapiens prefoldin subunit 1 (PFDN1), mRNA [NM_002622]	222.583	151.908	975.541	55.1114	82.5214	223.473	120.369	450.011	1.9025	0.261955	NM_002622	5201	GO:0003700(sequence-specific DNA binding transcription factor activity)|GO:0006355(regulation of transcription, DNA-dependent)|GO:0006457(protein folding)|GO:0007049(cell cycle)|GO:0016272(prefoldin complex)|GO:0044267(cellular protein metabolic process)|GO:0051082(unfolded protein binding)|GO:0051084(de novo' posttranslational protein folding)
NFATC2	Homo sapiens nuclear factor of activated T-cells, cytoplasmic, calcineurin-dependent 2 (NFATC2), transcript variant 2, mRNA [NM_173091]	4.9829	4.3153	3.7758	3.472	4.6947	6.6493	4.93867	4.358	-0.180455	0.692302	NM_173091	4773	GO:0001816(cytokine production)|GO:0003677(DNA binding)|GO:0003700(sequence-specific DNA binding transcription factor activity)|GO:0005515(protein binding)|GO:0005634(nucleus)|GO:0005730(nucleolus)|GO:0005737(cytoplasm)|GO:0005829(cytosol)|GO:0005886(plasma membrane)|GO:0006355(regulation of transcription, DNA-dependent)|GO:0006974(response to DNA damage stimulus)|GO:0015629(actin cytoskeleton)|G…
DAB1	Homo sapiens disabled homolog 1 (Drosophila) (DAB1), mRNA [NM_021080]	592.44	852.253	1719.8	572.608	1491.99	1418.77	1161.12	1054.83	-0.138508	0.739711	NM_021080	1600	GO:0007275(multicellular organismal development)|GO:0007399(nervous system development)|GO:0030154(cell differentiation)
TCEAL1	Homo sapiens transcription elongation factor A (SII)-like 1 (TCEAL1), transcript variant 3, mRNA [NM_001006640]	26.9966	3.2223	84.0084	3.4028	3.4008	3.3742	3.3926	38.0758	3.48841	0.284976	NM_001006640	9338	GO:0000122(negative regulation of transcription from RNA polymerase II promoter)|GO:0003700(sequence-specific DNA binding transcription factor activity)|GO:0005634(nucleus)|GO:0006355(regulation of transcription, DNA-dependent)
LOC643669	Homo sapiens uncharacterized protein LOC643669 (LOC643669), mRNA [NM_001243212]	265.249	318.889	1084.32	538.905	275.21	704.779	506.298	556.154	0.135497	0.81625	NM_001243212	643669
ENPP1	Homo sapiens ectonucleotide pyrophosphatase/phosphodiesterase 1 (ENPP1), mRNA [NM_006208]	543.947	295.992	951.932	269.221	464.358	816.79	516.79	597.29	0.208855	0.600948	NM_006208	5167	GO:0003676(nucleic acid binding)|GO:0004528(phosphodiesterase I activity)|GO:0004551(nucleotide diphosphatase activity)|GO:0005044(scavenger receptor activity)|GO:0005158(insulin receptor binding)|GO:0005515(protein binding)|GO:0005524(ATP binding)|GO:0005615(extracellular space)|GO:0005886(plasma membrane)|GO:0006091(generation of precursor metabolites and energy)|GO:0006766(vitamin metabolic pr…
TSSK6	Homo sapiens testis-specific serine kinase 6 (TSSK6), mRNA [NM_032037]	49.1203	3.8601	3.2257	39.2221	236.389	4.4847	93.3653	18.7354	-2.31712	0.444611	NM_032037	83983	GO:0000166(nucleotide binding)|GO:0000287(magnesium ion binding)|GO:0004674(protein serine/threonine kinase activity)|GO:0005524(ATP binding)|GO:0006468(protein phosphorylation)|GO:0007275(multicellular organismal development)|GO:0007283(spermatogenesis)|GO:0030154(cell differentiation)|GO:0035092(sperm chromatin condensation)
MNT	Homo sapiens MAX binding protein (MNT), mRNA [NM_020310]	58.2559	7.9222	9.4842	50.9547	39.8614	4.9393	31.9185	25.2208	-0.339779	0.649278	NM_020310	4335	GO:0003677(DNA binding)|GO:0003682(chromatin binding)|GO:0003700(sequence-specific DNA binding transcription factor activity)|GO:0003713(transcription coactivator activity)|GO:0003714(transcription corepressor activity)|GO:0005634(nucleus)|GO:0006355(regulation of transcription, DNA-dependent)|GO:0006366(transcription from RNA polymerase II promoter)|GO:0007275(multicellular organismal developmen…
FAM54B	Homo sapiens family with sequence similarity 54, member B (FAM54B), transcript variant 1, mRNA [NM_019557]	3.8321	50.7649	3.8793	19.3026	3.4588	6.4192	9.72687	19.4921	1.00284	0.660611	NM_019557	56181
DIO3OS	Homo sapiens DIO3 opposite strand/antisense RNA (non-protein coding) (DIO3OS), non-coding RNA [NR_002770]	3.8204	397.752	172.191	3.1506	3.666	3.4431	3.4199	191.254	5.80539	0.241096	NR_002770	64150
CR617556	Human non-histone chromosomal protein HMG-17 mRNA, complete cds. [M12623]	2.8763	2.8806	6443.55	2.8929	2.9101	4040.97	1348.93	2149.77	0.67237	0.422661		3151	GO:0000785(chromatin)|GO:0003677(DNA binding)|GO:0005634(nucleus)|GO:0005737(cytoplasm)|GO:0006325(chromatin organization)|GO:0006355(regulation of transcription, DNA-dependent)
PDYN	Homo sapiens prodynorphin (PDYN), transcript variant 1, mRNA [NM_024411]	2.9544	2.8713	3.5596	3.0601	3.0957	2.9905	3.04877	3.12843	0.0372146	0.77773	NM_024411	5173	GO:0001515(opioid peptide activity)|GO:0005576(extracellular region)|GO:0005886(plasma membrane)|GO:0007218(neuropeptide signaling pathway)|GO:0007268(synaptic transmission)|GO:0008219(cell death)
OR6A2	Homo sapiens olfactory receptor, family 6, subfamily A, member 2 (OR6A2), mRNA [NM_003696]	3.1275	3.2223	3.0032	3.1879	2.9944	3.8493	3.34387	3.11767	-0.101051	0.55394	NM_003696	8590	GO:0004871(signal transducer activity)|GO:0004872(receptor activity)|GO:0004930(G-protein coupled receptor activity)|GO:0004984(olfactory receptor activity)|GO:0005886(plasma membrane)|GO:0007165(signal transduction)|GO:0007608(sensory perception of smell)|GO:0016021(integral to membrane)|GO:0050896(response to stimulus)|GO:0050911(detection of chemical stimulus involved in sensory perception of …
C1orf67	Homo sapiens dynein, axonemal, heavy chain 14 (DNAH14), transcript variant 2, mRNA [NM_001145154]	639.187	125.894	236.96	443.973	11.1805	350.282	268.478	334.014	0.315101	0.551694	NM_001145154	127602	GO:0000166(nucleotide binding)|GO:0003777(microtubule motor activity)|GO:0005524(ATP binding)|GO:0005737(cytoplasm)|GO:0005856(cytoskeleton)|GO:0005874(microtubule)|GO:0005929(cilium)|GO:0007018(microtubule-based movement)|GO:0030286(dynein complex)|GO:0035085(cilium axoneme)
SLC38A10	Homo sapiens solute carrier family 38, member 10 (SLC38A10), transcript variant 2, mRNA [NM_138570]	3.1154	3.1345	3.2636	3.0991	29.1634	3.0801	11.7809	3.17117	-1.89336	0.427096	NM_138570	124565	GO:0006811(ion transport)|GO:0006814(sodium ion transport)|GO:0006865(amino acid transport)|GO:0016020(membrane)|GO:0016021(integral to membrane)
NLRP11	Homo sapiens NLR family, pyrin domain containing 11 (NLRP11), mRNA [NM_145007]	3.567	3.6456	3.4905	4.5661	4.5466	3.3997	4.1708	3.5677	-0.22533	0.225318	NM_145007	204801	GO:0000166(nucleotide binding)|GO:0005524(ATP binding)|GO:0016715(oxidoreductase activity, acting on paired donors, with incorporation or reduction of molecular oxygen, reduced ascorbate as one donor, and incorporation of one atom of oxygen)|GO:0055114(oxidation-reduction process)
AY239294	Homo sapiens proliferation-inducing protein 9 mRNA, complete cds. [AY239294]	7357.31	3.1047	2.8528	2.9946	24.1906	13518.4	4515.2	2454.42	-0.879406	0.768026
IGLV6-57	immunoglobulin lambda variable 6-57 [Source:HGNC Symbol;Acc:5927] [ENST00000390285]	93.7066	14.3595	25.9074	567.827	4169.2	422.823	1719.95	44.6578	-5.26731	0.30922
SVOPL	Homo sapiens SVOP-like (SVOPL), transcript variant 2, mRNA [NM_174959]	3025	4095.81	5174.72	1918.77	2823.18	2669.96	2470.64	4098.51	0.730216	0.0662055	NM_174959	136306	GO:0016020(membrane)|GO:0016021(integral to membrane)|GO:0022857(transmembrane transporter activity)
PEX11B	Homo sapiens peroxisomal biogenesis factor 11 beta (PEX11B), transcript variant 1, mRNA [NM_003846]	18.6733	18.6051	25.4385	10.8373	293.148	473.716	259.234	20.9056	-3.63229	0.214807	NM_003846	8799	GO:0005515(protein binding)|GO:0005739(mitochondrion)|GO:0005777(peroxisome)|GO:0005778(peroxisomal membrane)|GO:0005779(integral to peroxisomal membrane)|GO:0007031(peroxisome organization)|GO:0007165(signal transduction)|GO:0016020(membrane)|GO:0016021(integral to membrane)|GO:0016559(peroxisome fission)
TFAP2E	Homo sapiens transcription factor AP-2 epsilon (activating enhancer binding protein 2 epsilon) (TFAP2E), mRNA [NM_178548]	2.8799	2.9223	2.9551	2.8566	2.8336	85.9056	30.5319	2.9191	-3.38672	0.42343	NM_178548	339488	GO:0003677(DNA binding)|GO:0003700(sequence-specific DNA binding transcription factor activity)|GO:0005634(nucleus)|GO:0042803(protein homodimerization activity)|GO:0045944(positive regulation of transcription from RNA polymerase II promoter)|GO:0046982(protein heterodimerization activity)
SMG7	Homo sapiens smg-7 homolog, nonsense mediated mRNA decay factor (C. elegans) (SMG7), transcript variant 1, mRNA [NM_173156]	10.2939	12.0265	19.5005	8.2049	37249	37.5137	12431.6	13.9403	-9.80053	0.422403	NM_173156	9887	GO:0000184(nuclear-transcribed mRNA catabolic process, nonsense-mediated decay)|GO:0005515(protein binding)|GO:0005634(nucleus)|GO:0005737(cytoplasm)|GO:0005829(cytosol)|GO:0006406(mRNA export from nucleus)|GO:0016070(RNA metabolic process)|GO:0016071(mRNA metabolic process)|GO:0035303(regulation of dephosphorylation)|GO:0045111(intermediate filament cytoskeleton)|GO:0051721(protein phosphatase 2…
ENST00000328281	Unknown	7.4166	7.2154	9.8401	6.4534	8.3603	39.5671	18.1269	8.15737	-1.15196	0.419855
SULT1A2	Homo sapiens sulfotransferase family, cytosolic, 1A, phenol-preferring, member 2 (SULT1A2), transcript variant 2, mRNA [NM_177528]	580.614	753.828	822.284	417.242	653.002	572.861	547.702	718.909	0.392417	0.0578608	NM_177528	6799	GO:0004062(aryl sulfotransferase activity)|GO:0005737(cytoplasm)|GO:0005829(cytosol)|GO:0006584(catecholamine metabolic process)|GO:0006805(xenobiotic metabolic process)|GO:0008146(sulfotransferase activity)|GO:0008202(steroid metabolic process)|GO:0009309(amine biosynthetic process)|GO:0016740(transferase activity)|GO:0047894(flavonol 3-sulfotransferase activity)|GO:0050427(3'-phosphoadenosine 5…
ACTR8	Homo sapiens ARP8 actin-related protein 8 homolog (yeast) (ACTR8), mRNA [NM_022899]	2358.55	2576.29	1896.56	1685.95	1432.01	1929.26	1682.41	2277.13	0.436692	0.224161	NM_022899	93973	GO:0005515(protein binding)|GO:0005634(nucleus)|GO:0005694(chromosome)|GO:0006281(DNA repair)|GO:0006310(DNA recombination)|GO:0006355(regulation of transcription, DNA-dependent)|GO:0007049(cell cycle)|GO:0007067(mitosis)|GO:0031011(Ino80 complex)|GO:0051301(cell division)
YWHAE	Homo sapiens tyrosine 3-monooxygenase/tryptophan 5-monooxygenase activation protein, epsilon polypeptide (YWHAE), transcript variant 1, mRNA [NM_006761]	19.992	5.8697	26336.2	101.909	3.4765	8.0738	37.8199	8787.36	7.86014	0.424396	NM_006761	7531	GO:0000086(G2/M transition of mitotic cell cycle)|GO:0000278(mitotic cell cycle)|GO:0001764(neuron migration)|GO:0005515(protein binding)|GO:0005737(cytoplasm)|GO:0005739(mitochondrion)|GO:0005829(cytosol)|GO:0005871(kinesin complex)|GO:0006605(protein targeting)|GO:0006915(apoptosis)|GO:0008624(induction of apoptosis by extracellular signals)|GO:0019899(enzyme binding)|GO:0019904(protein domain …
POLR1D	Homo sapiens polymerase (RNA) I polypeptide D, 16kDa (POLR1D), transcript variant 2, mRNA [NM_152705]	3.6204	3.4715	3.3839	3.2417	3.666	3.6081	3.50527	3.49193	-0.00549819	0.952003	NM_152705	51082	GO:0003677(DNA binding)|GO:0003899(DNA-directed RNA polymerase activity)|GO:0005634(nucleus)|GO:0005654(nucleoplasm)|GO:0006360(transcription from RNA polymerase I promoter)|GO:0006361(transcription initiation from RNA polymerase I promoter)|GO:0006362(transcription elongation from RNA polymerase I promoter)|GO:0006363(termination of RNA polymerase I transcription)|GO:0046983(protein dimerization…
TUBB2C	Homo sapiens tubulin, beta 4B class IVb (TUBB4B), mRNA [NM_006088]	36.0612	3.2008	10640	62.3949	45.4022	97.2077	68.3349	3559.77	5.70302	0.426409	NM_006088	10383	GO:0000086(G2/M transition of mitotic cell cycle)|GO:0000166(nucleotide binding)|GO:0000278(mitotic cell cycle)|GO:0003924(GTPase activity)|GO:0005198(structural molecule activity)|GO:0005525(GTP binding)|GO:0005737(cytoplasm)|GO:0005829(cytosol)|GO:0005856(cytoskeleton)|GO:0005874(microtubule)|GO:0006457(protein folding)|GO:0006928(cellular component movement)|GO:0007018(microtubule-based moveme…
FOXN3	Homo sapiens forkhead box N3 (FOXN3), transcript variant 2, mRNA [NM_005197]	11.5054	14.6697	5.6053	3.7099	12.0812	27.6302	14.4738	10.5935	-0.450266	0.714087	NM_005197	1112	GO:0000077(DNA damage checkpoint)|GO:0000085(G2 phase of mitotic cell cycle)|GO:0003690(double-stranded DNA binding)|GO:0003705(sequence-specific enhancer binding RNA polymerase II transcription factor activity)|GO:0005515(protein binding)|GO:0005634(nucleus)|GO:0005667(transcription factor complex)|GO:0007049(cell cycle)|GO:0007389(pattern specification process)|GO:0008022(protein C-terminus bin…
RPS14	Homo sapiens ribosomal protein S14 (RPS14), transcript variant 1, mRNA [NM_001025071]	289.228	592.44	320.77	241.39	784.95	3.8077	343.383	400.813	0.223111	0.733973	NM_001025071	6208	GO:0000028(ribosomal small subunit assembly)|GO:0000122(negative regulation of transcription from RNA polymerase II promoter)|GO:0003723(RNA binding)|GO:0003735(structural constituent of ribosome)|GO:0005622(intracellular)|GO:0005730(nucleolus)|GO:0005829(cytosol)|GO:0005840(ribosome)|GO:0006412(translation)|GO:0006414(translational elongation)|GO:0006415(translational termination)|GO:0006417(reg…
ABLIM2	Homo sapiens actin binding LIM protein family, member 2 (ABLIM2), transcript variant 6, mRNA [NM_032432]	4.3648	3.6081	39.9535	4.2271	4.733	10.7501	6.57007	15.9755	1.28188	0.442586	NM_032432	84448	GO:0003779(actin binding)|GO:0005634(nucleus)|GO:0005730(nucleolus)|GO:0005737(cytoplasm)|GO:0007010(cytoskeleton organization)|GO:0007411(axon guidance)|GO:0008270(zinc ion binding)|GO:0015629(actin cytoskeleton)|GO:0045111(intermediate filament cytoskeleton)|GO:0046872(metal ion binding)
BZW2	Homo sapiens basic leucine zipper and W2 domains 2 (BZW2), transcript variant 2, mRNA [NM_014038]	25.7438	3.1522	3.7496	3.3609	3.4851	3.7697	3.53857	10.8819	1.62069	0.431818	NM_014038	28969	GO:0005488(binding)|GO:0007275(multicellular organismal development)|GO:0007399(nervous system development)|GO:0016070(RNA metabolic process)|GO:0030154(cell differentiation)
FAM184B	Homo sapiens family with sequence similarity 184, member B (FAM184B), mRNA [NM_015688]	8.7455	63.0175	4.8992	3.1879	5.9209	6.528	5.21227	25.5541	2.29357	0.386072	NM_015688	27146
DYNLT3	Homo sapiens dynein, light chain, Tctex-type 3 (DYNLT3), mRNA [NM_006520]	3.2715	4.4976	18.0458	3.4148	3.1684	6.1891	4.25743	8.60497	1.01519	0.368903	NM_006520	6990	GO:0000776(kinetochore)|GO:0000777(condensed chromosome kinetochore)|GO:0003774(motor activity)|GO:0005634(nucleus)|GO:0005694(chromosome)|GO:0005737(cytoplasm)|GO:0005856(cytoskeleton)|GO:0005868(cytoplasmic dynein complex)|GO:0005874(microtubule)|GO:0005886(plasma membrane)|GO:0006810(transport)|GO:0007049(cell cycle)|GO:0007067(mitosis)|GO:0007346(regulation of mitotic cell cycle)|GO:0042802(i…
SNX13	Homo sapiens sorting nexin 13 (SNX13), mRNA [NM_015132]	9.236	25.0676	24.5595	10.7998	10.2343	44.1515	21.7285	19.621	-0.14719	0.851756	NM_015132	23161	GO:0004871(signal transducer activity)|GO:0005622(intracellular)|GO:0005769(early endosome)|GO:0006886(intracellular protein transport)|GO:0008289(lipid binding)|GO:0009968(negative regulation of signal transduction)|GO:0016020(membrane)|GO:0031901(early endosome membrane)|GO:0035091(phosphatidylinositol binding)|GO:0043547(positive regulation of GTPase activity)
MRFAP1	Homo sapiens Morf4 family associated protein 1 (MRFAP1), mRNA [NM_033296]	236.96	461.441	317.155	148.087	55.5547	2.9071	68.8496	338.519	2.29772	0.103414	NM_033296	93621	GO:0005515(protein binding)|GO:0005634(nucleus)|GO:0005737(cytoplasm)|GO:0048471(perinuclear region of cytoplasm)
PGM3	Homo sapiens phosphoglucomutase 3 (PGM3), transcript variant 2, mRNA [NM_015599]	3.1744	36.6923	3.1705	3.3709	13.5907	5.1949	7.3855	14.3457	0.957854	0.480165	NM_015599	5238	GO:0000287(magnesium ion binding)|GO:0004610(phosphoacetylglucosamine mutase activity)|GO:0004614(phosphoglucomutase activity)|GO:0005575(cellular_component)|GO:0005829(cytosol)|GO:0005975(carbohydrate metabolic process)|GO:0006041(glucosamine metabolic process)|GO:0006048(UDP-N-acetylglucosamine biosynthetic process)|GO:0006488(dolichol-linked oligosaccharide biosynthetic process)|GO:0009792(emb…
EHBP1L1	Homo sapiens EH domain binding protein 1-like 1 (EHBP1L1), mRNA [NM_001099409]	141.627	29.0526	300.804	576.958	770.49	228.374	525.274	157.161	-1.74082	0.261054	NM_001099409	254102	GO:0003674(molecular_function)|GO:0005575(cellular_component)|GO:0008150(biological_process)
LOC100129138	Homo sapiens THAP domain containing, apoptosis associated protein 3 pseudogene (LOC100129138), non-coding RNA [NR_033990]	10.4925	15.1347	50.3514	15.8381	10.8318	6.1134	10.9278	25.3262	1.21263	0.442921	NR_033990	100129138
LRRC47	Homo sapiens leucine rich repeat containing 47 (LRRC47), mRNA [NM_020710]	48.5784	3.1972	7.6636	109.483	3.7579	5.0552	39.4321	19.8131	-0.992918	0.442596	NM_020710	57470	GO:0003723(RNA binding)|GO:0004826(phenylalanine-tRNA ligase activity)
MANEA	Homo sapiens mannosidase, endo-alpha (MANEA), mRNA [NM_024641]	5.0904	5.3114	7.8782	6.3898	8.4912	5.9528	6.9446	6.09333	-0.18866	0.625574	NM_024641	79694	GO:0000139(Golgi membrane)|GO:0004569(glycoprotein endo-alpha-1,2-mannosidase activity)|GO:0005794(Golgi apparatus)|GO:0016020(membrane)|GO:0016021(integral to membrane)|GO:0016787(hydrolase activity)|GO:0018279(protein N-linked glycosylation via asparagine)|GO:0043687(post-translational protein modification)|GO:0044267(cellular protein metabolic process)
AP4B1	Homo sapiens adaptor-related protein complex 4, beta 1 subunit (AP4B1), mRNA [NM_006594]	7.0527	6.3213	7.949	5.7437	7.1613	32.4742	15.1264	7.10767	-1.08962	0.434826	NM_006594	10717	GO:0005215(transporter activity)|GO:0005488(binding)|GO:0005625(soluble fraction)|GO:0005794(Golgi apparatus)|GO:0005802(trans-Golgi network)|GO:0006810(transport)|GO:0006886(intracellular protein transport)|GO:0008565(protein transporter activity)|GO:0016192(vesicle-mediated transport)|GO:0030117(membrane coat)|GO:0030131(clathrin adaptor complex)
ANTXR2	Homo sapiens anthrax toxin receptor 2 (ANTXR2), transcript variant 1, mRNA [NM_058172]	2954.14	4792.04	5947.69	2281.39	1786.86	2001.24	2023.16	4564.62	1.17388	0.120635	NM_058172	118429	GO:0004872(receptor activity)|GO:0005515(protein binding)|GO:0005576(extracellular region)|GO:0005783(endoplasmic reticulum)|GO:0005789(endoplasmic reticulum membrane)|GO:0005886(plasma membrane)|GO:0016021(integral to membrane)|GO:0046872(metal ion binding)
ATP5G2	Homo sapiens ATP synthase, H+ transporting, mitochondrial Fo complex, subunit C2 (subunit 9) (ATP5G2), nuclear gene encoding mitochondrial protein, transcript variant 1, mRNA [NM_001002031]	135.253	18.3706	71.885	97.0586	5.9209	29.7636	44.2477	75.1696	0.764547	0.0798622	NM_001002031	517	GO:0005215(transporter activity)|GO:0005739(mitochondrion)|GO:0005753(mitochondrial proton-transporting ATP synthase complex)|GO:0006810(transport)|GO:0006811(ion transport)|GO:0008289(lipid binding)|GO:0015078(hydrogen ion transmembrane transporter activity)|GO:0015986(ATP synthesis coupled proton transport)|GO:0015991(ATP hydrolysis coupled proton transport)|GO:0016020(membrane)|GO:0016021(inte…
POLR3GL	Homo sapiens polymerase (RNA) III (DNA directed) polypeptide G (32kD)-like (POLR3GL), mRNA [NM_032305]	4.2783	4.5758	133.453	59.1757	44.6698	3.5673	35.8043	47.4359	0.405847	0.862575	NM_032305	84265
SI	Homo sapiens sucrase-isomaltase (alpha-glucosidase) (SI), mRNA [NM_001041]	3.2991	3.1284	3.5596	3.2905	3.4339	93.4347	33.3864	3.32903	-3.32608	0.420746	NM_001041	6476	GO:0004558(alpha-glucosidase activity)|GO:0004574(oligo-1,6-glucosidase activity)|GO:0004575(sucrose alpha-glucosidase activity)|GO:0005794(Golgi apparatus)|GO:0005886(plasma membrane)|GO:0005903(brush border)|GO:0005975(carbohydrate metabolic process)|GO:0007568(aging)|GO:0007584(response to nutrient)|GO:0009744(response to sucrose stimulus)|GO:0009750(response to fructose stimulus)|GO:0016021(i…
ENST00000377837	hairy and enhancer of split 2 (Drosophila) [Source:HGNC Symbol;Acc:16005] [ENST00000377836]	14.299	16.8145	21.5266	10.1519	16.7998	194.781	73.9108	17.5467	-2.07458	0.43668		54626	GO:0003677(DNA binding)|GO:0003690(double-stranded DNA binding)|GO:0005634(nucleus)|GO:0008134(transcription factor binding)|GO:0045892(negative regulation of transcription, DNA-dependent)
SPAG7	Homo sapiens sperm associated antigen 7 (SPAG7), mRNA [NM_004890]	80.6988	62.2538	167.644	2194.52	5.8744	20.4721	740.288	103.532	-2.838	0.47969	NM_004890	9552	GO:0003676(nucleic acid binding)|GO:0005634(nucleus)
IQCF6	Homo sapiens IQ motif containing F6 (IQCF6), mRNA [NM_001143833]	11.2415	50.5097	27.3966	53.6627	29.0038	37.5137	40.0601	29.7159	-0.430928	0.631538	NM_001143833	440956
ZNHIT6	Homo sapiens zinc finger, HIT-type containing 6 (ZNHIT6), transcript variant 1, mRNA [NM_017953]	6.4556	7.7637	12.0031	3.4678	7.1613	3.2428	4.62397	8.7408	0.918634	0.231238	NM_017953	54680	GO:0000492(box C/D snoRNP assembly)|GO:0005515(protein binding)|GO:0042254(ribosome biogenesis)|GO:0042802(identical protein binding)|GO:0046872(metal ion binding)|GO:0070761(pre-snoRNP complex)
WBSCR19	Homo sapiens speedy homolog E1 (Xenopus laevis) (SPDYE1), mRNA [NM_175064]	3.0957	3.3732	3.021	3.1618	3.0313	4892.3	1632.83	3.1633	-9.01173	0.422682	NM_175064	285955
BCL11B	Homo sapiens B-cell CLL/lymphoma 11B (zinc finger protein) (BCL11B), transcript variant 1, mRNA [NM_138576]	65.5998	12.0265	17.5491	96.4215	14.7051	160.39	90.5054	31.7251	-1.51238	0.303396	NM_138576	64919	GO:0000978(RNA polymerase II core promoter proximal region sequence-specific DNA binding)|GO:0001077(RNA polymerase II core promoter proximal region sequence-specific DNA binding transcription factor activity involved in positive regulation of transcription)|GO:0003334(keratinocyte development)|GO:0003382(epithelial cell morphogenesis)|GO:0003676(nucleic acid binding)|GO:0005622(intracellular)|GO…
GAPT	Homo sapiens GRB2-binding adaptor protein, transmembrane (GAPT), mRNA [NM_152687]	3.2273	3.2871	3.0941	3.1092	3.2903	3.2361	3.21187	3.20283	-0.00406328	0.915298	NM_152687	202309	GO:0005886(plasma membrane)|GO:0016021(integral to membrane)|GO:0042113(B cell activation)
DKFZp434F142	Homo sapiens mRNA; cDNA DKFZp434F142 (from clone DKFZp434F142). [AL136837]	4678.67	7767.41	1731.37	8530.14	618.158	5168.59	4772.29	4725.82	-0.0141187	0.990871		84214
CSPG5	Homo sapiens chondroitin sulfate proteoglycan 5 (neuroglycan C) (CSPG5), transcript variant 1, mRNA [NM_006574]	103.375	46.5703	226.874	41.4189	71.5888	85.0284	66.012	125.606	0.928108	0.341685	NM_006574	10675	GO:0005515(protein binding)|GO:0005622(intracellular)|GO:0005624(membrane fraction)|GO:0005783(endoplasmic reticulum)|GO:0005789(endoplasmic reticulum membrane)|GO:0005794(Golgi apparatus)|GO:0005886(plasma membrane)|GO:0005887(integral to plasma membrane)|GO:0007275(multicellular organismal development)|GO:0007399(nervous system development)|GO:0008083(growth factor activity)|GO:0016021(integral…
ATF7IP	Homo sapiens activating transcription factor 7 interacting protein (ATF7IP), mRNA [NM_018179]	3.2715	3.8601	3.2636	3.2703	3.3002	4.3969	3.6558	3.46507	-0.077304	0.738653	NM_018179	55729	GO:0000122(negative regulation of transcription from RNA polymerase II promoter)|GO:0003714(transcription corepressor activity)|GO:0005515(protein binding)|GO:0005634(nucleus)|GO:0005667(transcription factor complex)|GO:0006306(DNA methylation)|GO:0016887(ATPase activity)|GO:0044419(interspecies interaction between organisms)|GO:0045892(negative regulation of transcription, DNA-dependent)|GO:0045…
USP35	Homo sapiens ubiquitin specific peptidase 35 (USP35), mRNA [NM_020798]	69.3907	57.6748	170.124	105.81	172.637	8.0235	95.4902	99.0631	0.0529951	0.96937	NM_020798	57558	GO:0004221(ubiquitin thiolesterase activity)|GO:0005488(binding)|GO:0006508(proteolysis)|GO:0006511(ubiquitin-dependent protein catabolic process)|GO:0008233(peptidase activity)|GO:0008234(cysteine-type peptidase activity)
RPS21	ribosomal protein S21 [Source:HGNC Symbol;Acc:10409] [ENST00000492356]	8.3218	5.2134	7.3129	10.5225	67.2844	6.5656	28.1242	6.94937	-2.01686	0.409545		6227	GO:0000447(endonucleolytic cleavage in ITS1 to separate SSU-rRNA from 5.8S rRNA and LSU-rRNA from tricistronic rRNA transcript (SSU-rRNA, 5.8S rRNA, LSU-rRNA))|GO:0000461(endonucleolytic cleavage to generate mature 3'-end of SSU-rRNA from (SSU-rRNA, 5.8S rRNA, LSU-rRNA))|GO:0003674(molecular_function)|GO:0003735(structural constituent of ribosome)|GO:0005575(cellular_component)|GO:0005622(intrace…
C1orf51	Homo sapiens chromosome 1 open reading frame 51 (C1orf51), mRNA [NM_144697]	2.8467	81.4566	3.2904	27.3085	19.2864	2.8407	16.4785	29.1979	0.825277	0.670255	NM_144697	148523
TTTY10	Homo sapiens testis-specific transcript, Y-linked 10 (non-protein coding) (TTTY10), non-coding RNA [NR_001542]	3.1976	3.9408	3.2152	3.3312	3.1187	130.661	45.7037	3.4512	-3.72714	0.425781	NR_001542	246119
SLMO2	Homo sapiens slowmo homolog 2 (Drosophila) (SLMO2), mRNA [NM_016045]	3.5007	3.5965	3.3353	63.4128	3.3103	4.055	23.5927	3.4775	-2.76222	0.418521	NM_016045	51012	GO:0005739(mitochondrion)
OVOL1	Homo sapiens ovo-like 1(Drosophila) (OVOL1), mRNA [NM_004561]	3.2193	3.1382	60.2003	22.6987	174.99	3.8077	67.1655	22.1859	-1.59808	0.571737	NM_004561	5017	GO:0000239(pachytene)|GO:0001078(RNA polymerase II core promoter proximal region sequence-specific DNA binding transcription factor activity involved in negative regulation of transcription)|GO:0001822(kidney development)|GO:0003677(DNA binding)|GO:0005622(intracellular)|GO:0005634(nucleus)|GO:0006355(regulation of transcription, DNA-dependent)|GO:0007283(spermatogenesis)|GO:0007498(mesoderm deve…
LOC100130815	PREDICTED: Homo sapiens hypothetical LOC100130815 (LOC100130815), miscRNA [XR_110246]	3.1182	3.1047	4.8992	3.3225	3.3002	3.3204	3.31437	3.70737	0.161662	0.575606	XR_110246	100130815
C4orf29	Homo sapiens chromosome 4 open reading frame 29 (C4orf29), mRNA [NM_001039717]	7.2636	7.258	11.3585	7.8342	11.4005	10583.3	3534.18	8.6267	-8.67835	0.422392	NM_001039717	80167	GO:0005576(extracellular region)
HMGN1	Homo sapiens high mobility group nucleosome binding domain 1 (HMGN1), mRNA [NM_004965]	20.8877	8.8156	4.1273	4.9985	112.815	7957.3	2691.7	11.2769	-7.89901	0.416305	NM_004965	3150	GO:0000785(chromatin)|GO:0003677(DNA binding)|GO:0005634(nucleus)|GO:0005737(cytoplasm)|GO:0032786(positive regulation of transcription elongation, DNA-dependent)
RPS10	Homo sapiens ribosomal protein S10 (RPS10), transcript variant 2, mRNA [NM_001014]	2.9452	2.9774	3.0668	2.8929	3.0247	2.9153	2.9443	2.99647	0.0253376	0.459297	NM_001014	6204	GO:0005515(protein binding)|GO:0005634(nucleus)|GO:0005730(nucleolus)|GO:0005737(cytoplasm)|GO:0005829(cytosol)|GO:0005840(ribosome)|GO:0006412(translation)|GO:0006414(translational elongation)|GO:0006415(translational termination)|GO:0010467(gene expression)|GO:0016032(viral reproduction)|GO:0016070(RNA metabolic process)|GO:0016071(mRNA metabolic process)|GO:0019058(viral infectious cycle)|GO:0…
C17orf80	Homo sapiens chromosome 17 open reading frame 80 (C17orf80), transcript variant 1, mRNA [NM_017941]	5.0904	4.1609	5.6664	4.5299	27.2579	16.2907	16.0262	4.97257	-1.68837	0.24712	NM_017941	55028	GO:0016020(membrane)|GO:0016021(integral to membrane)
NUP88	Homo sapiens nucleoporin 88kDa (NUP88), mRNA [NM_002532]	7.2234	25.1238	16.4944	12.0363	7.8748	26.1214	15.3442	16.2805	0.0854577	0.920231	NM_002532	4927	GO:0005215(transporter activity)|GO:0005634(nucleus)|GO:0005643(nuclear pore)|GO:0005730(nucleolus)|GO:0005829(cytosol)|GO:0005975(carbohydrate metabolic process)|GO:0008645(hexose transport)|GO:0010827(regulation of glucose transport)|GO:0015031(protein transport)|GO:0015758(glucose transport)|GO:0016032(viral reproduction)|GO:0051028(mRNA transport)|GO:0055085(transmembrane transport)
SEC62	Homo sapiens SEC62 homolog (S. cerevisiae) (SEC62), mRNA [NM_003262]	352.971	351.477	783.537	385.893	288.811	490.55	388.418	495.995	0.352715	0.381826	NM_003262	7095	GO:0004872(receptor activity)|GO:0005783(endoplasmic reticulum)|GO:0005789(endoplasmic reticulum membrane)|GO:0005791(rough endoplasmic reticulum)|GO:0006613(cotranslational protein targeting to membrane)|GO:0008565(protein transporter activity)|GO:0016020(membrane)|GO:0016021(integral to membrane)|GO:0016235(aggresome)|GO:0045111(intermediate filament cytoskeleton)
FCRL2	Homo sapiens Fc receptor-like 2 (FCRL2), mRNA [NM_030764]	11.4167	104.121	18.4405	17.9614	14.635	26.6184	19.7383	44.6593	1.17797	0.520909	NM_030764	79368	GO:0004872(receptor activity)|GO:0005070(SH3/SH2 adaptor activity)|GO:0005625(soluble fraction)|GO:0005886(plasma membrane)|GO:0007267(cell-cell signaling)|GO:0016021(integral to membrane)
ZFP91	Homo sapiens zinc finger protein 91 homolog (mouse) (ZFP91), transcript variant 1, mRNA [NM_053023]	82.7375	29.6911	30.9577	22.5661	81.3256	41.0931	48.3283	47.7954	-0.0159945	0.988454	NM_053023	80829	GO:0003676(nucleic acid binding)|GO:0004842(ubiquitin-protein ligase activity)|GO:0005622(intracellular)|GO:0005634(nucleus)|GO:0005730(nucleolus)|GO:0007250(activation of NF-kappaB-inducing kinase activity)|GO:0008270(zinc ion binding)|GO:0016874(ligase activity)|GO:0043231(intracellular membrane-bounded organelle)|GO:0046872(metal ion binding)|GO:0070534(protein K63-linked ubiquitination)
WDR66	Homo sapiens WD repeat domain 66 (WDR66), transcript variant 1, mRNA [NM_144668]	220.76	224.132	142.594	93.3159	62.1405	184.297	113.251	195.829	0.790068	0.319853	NM_144668	144406	GO:0005509(calcium ion binding)
RPN1	Homo sapiens ribophorin I (RPN1), mRNA [NM_002950]	3.675	5.0079	4.2678	24.7234	18.0394	8.7321	17.165	4.3169	-1.9914	0.115352	NM_002950	6184	GO:0004579(dolichyl-diphosphooligosaccharide-protein glycotransferase activity)|GO:0005783(endoplasmic reticulum)|GO:0005789(endoplasmic reticulum membrane)|GO:0006464(protein modification process)|GO:0006486(protein glycosylation)|GO:0008250(oligosaccharyltransferase complex)|GO:0016020(membrane)|GO:0016021(integral to membrane)|GO:0016740(transferase activity)|GO:0018279(protein N-linked glycos…
FLJ43080	Homo sapiens transmembrane protein 232 (TMEM232), mRNA [NM_001039763]	3.3228	3.3732	4.8242	3.5362	3.5791	3.4676	3.52763	3.84007	0.122431	0.6103	NM_001039763	642987	GO:0016020(membrane)|GO:0016021(integral to membrane)
RXFP2	Homo sapiens relaxin/insulin-like family peptide receptor 2 (RXFP2), transcript variant 1, mRNA [NM_130806]	10.9681	4.8593	35.1473	10.6967	7.2804	4.3572	7.44477	16.9916	1.19052	0.464632	NM_130806	122042	GO:0001556(oocyte maturation)|GO:0004871(signal transducer activity)|GO:0004872(receptor activity)|GO:0004930(G-protein coupled receptor activity)|GO:0005886(plasma membrane)|GO:0007165(signal transduction)|GO:0007189(activation of adenylate cyclase activity by G-protein signaling pathway)|GO:0007193(inhibition of adenylate cyclase activity by G-protein signaling pathway)|GO:0008285(negative regu…
KLRAQ1	Homo sapiens protein phosphatase 1, regulatory subunit 21 (PPP1R21), transcript variant 2, mRNA [NM_152994]	38.2817	7.2154	8.3487	5.2146	5.1939	6.2239	5.54413	17.9486	1.69484	0.352796	NM_152994	129285	GO:0019902(phosphatase binding)
MYH3	Homo sapiens myosin, heavy chain 3, skeletal muscle, embryonic (MYH3), mRNA [NM_002470]	3.8321	3.4349	3.7496	3294.55	4.0181	5.1678	1101.25	3.6722	-8.22828	0.422299	NM_002470	4621	GO:0000146(microfilament motor activity)|GO:0000166(nucleotide binding)|GO:0003779(actin binding)|GO:0005516(calmodulin binding)|GO:0005524(ATP binding)|GO:0005737(cytoplasm)|GO:0005829(cytosol)|GO:0007517(muscle organ development)|GO:0030016(myofibril)|GO:0030048(actin filament-based movement)|GO:0030049(muscle filament sliding)|GO:0032982(myosin filament)
CCDC56	Homo sapiens coiled-coil domain containing 56 (CCDC56), mRNA [NM_001040431]	16.4618	3.0906	5.1946	3833.16	3.4507	3.9242	1280.18	8.249	-7.27791	0.422787	NM_001040431	28958	GO:0005739(mitochondrion)|GO:0016020(membrane)|GO:0016021(integral to membrane)
ATMIN	Homo sapiens ATM interactor (ATMIN), mRNA [NM_015251]	14465.4	3.5864	10.2871	6.8344	40.0688	10.0674	18.9902	4826.42	7.98955	0.4241	NM_015251	23300	GO:0005622(intracellular)|GO:0005634(nucleus)|GO:0006974(response to DNA damage stimulus)|GO:0008270(zinc ion binding)|GO:0046872(metal ion binding)
DISC1	Homo sapiens disrupted in schizophrenia 1 (DISC1), transcript variant S, mRNA [NM_001012959]	3.2109	3.2052	5.2311	9.8129	3.4266	120.98	44.7398	3.8824	-3.52654	0.389608	NM_001012959	27185	GO:0000226(microtubule cytoskeleton organization)|GO:0001764(neuron migration)|GO:0002052(positive regulation of neuroblast proliferation)|GO:0005515(protein binding)|GO:0005737(cytoplasm)|GO:0005813(centrosome)|GO:0005856(cytoskeleton)|GO:0005874(microtubule)|GO:0007275(multicellular organismal development)|GO:0007399(nervous system development)|GO:0030177(positive regulation of Wnt receptor sig…
TSPYL5	Homo sapiens TSPY-like 5 (TSPYL5), mRNA [NM_033512]	3.0822	3.2321	2.9551	3.1727	2.9529	3.8077	3.3111	3.0898	-0.0997971	0.574913	NM_033512	85453	GO:0005515(protein binding)|GO:0005634(nucleus)|GO:0006334(nucleosome assembly)|GO:0008284(positive regulation of cell proliferation)|GO:0031398(positive regulation of protein ubiquitination)|GO:0040008(regulation of growth)|GO:0051897(positive regulation of protein kinase B signaling cascade)|GO:0071480(cellular response to gamma radiation)
LACRT	Homo sapiens lacritin (LACRT), mRNA [NM_033277]	1322.94	1020.21	1103.43	737.583	883.978	998.386	873.316	1148.86	0.395626	0.217762	NM_033277	90070	GO:0001948(glycoprotein binding)|GO:0001968(fibronectin binding)|GO:0005518(collagen binding)|GO:0005576(extracellular region)|GO:0008083(growth factor activity)|GO:0008284(positive regulation of cell proliferation)|GO:0019722(calcium-mediated signaling)|GO:0030141(stored secretory granule)|GO:0033173(calcineurin-NFAT signaling pathway)|GO:0034067(protein localization in Golgi apparatus)|GO:00432…
C18orf25	Homo sapiens chromosome 18 open reading frame 25 (C18orf25), transcript variant 1, mRNA [NM_145055]	7.5195	7.2154	9.1937	6.3036	8.1189	39.8516	18.0914	7.9762	-1.18153	0.429229	NM_145055	147339
MED22	Homo sapiens mediator complex subunit 22 (MED22), transcript variant b, mRNA [NM_133640]	404.694	73.9449	4.1273	397.575	49.1088	3.1333	149.939	160.922	0.101986	0.264248	NM_133640	6837	GO:0001104(RNA polymerase II transcription cofactor activity)|GO:0005515(protein binding)|GO:0005625(soluble fraction)|GO:0005634(nucleus)|GO:0005737(cytoplasm)|GO:0006357(regulation of transcription from RNA polymerase II promoter)|GO:0016592(mediator complex)
ZNF114	Homo sapiens zinc finger protein 114 (ZNF114), mRNA [NM_153608]	5.5968	21.8554	23.2263	62.6653	6.8613	10.7501	26.7589	16.8928	-0.663607	0.716655	NM_153608	163071	GO:0003677(DNA binding)|GO:0005622(intracellular)|GO:0005634(nucleus)|GO:0006355(regulation of transcription, DNA-dependent)|GO:0008270(zinc ion binding)|GO:0046872(metal ion binding)
ZNF737	Homo sapiens zinc finger protein 737 (ZNF737), mRNA [NM_001159293]	342.356	9477.05	14286.4	2096.74	3154.54	4895.95	3382.41	8035.28	1.2483	0.296507	NM_001159293	100129842	GO:0003677(DNA binding)|GO:0005622(intracellular)|GO:0005634(nucleus)|GO:0006355(regulation of transcription, DNA-dependent)|GO:0008270(zinc ion binding)|GO:0046872(metal ion binding)
OR3A1	Homo sapiens olfactory receptor, family 3, subfamily A, member 1 (OR3A1), mRNA [NM_002550]	74.1643	37.0248	17.5491	9.2073	14.2696	23.8813	15.7861	42.9127	1.44275	0.320225	NM_002550	4994	GO:0004871(signal transducer activity)|GO:0004872(receptor activity)|GO:0004930(G-protein coupled receptor activity)|GO:0004984(olfactory receptor activity)|GO:0005886(plasma membrane)|GO:0007165(signal transduction)|GO:0016021(integral to membrane)|GO:0050896(response to stimulus)|GO:0050911(detection of chemical stimulus involved in sensory perception of smell)
CBX8	Homo sapiens chromobox homolog 8 (CBX8), mRNA [NM_020649]	947.257	862.108	1482.26	850.513	901.672	110.121	620.768	1097.21	0.82171	0.400327	NM_020649	57332	GO:0000122(negative regulation of transcription from RNA polymerase II promoter)|GO:0000151(ubiquitin ligase complex)|GO:0000790(nuclear chromatin)|GO:0000792(heterochromatin)|GO:0003727(single-stranded RNA binding)|GO:0004842(ubiquitin-protein ligase activity)|GO:0005515(protein binding)|GO:0005634(nucleus)|GO:0005730(nucleolus)|GO:0006355(regulation of transcription, DNA-dependent)|GO:0016568(c…
FBXO2	Homo sapiens F-box protein 2 (FBXO2), mRNA [NM_012168]	266.97	1175.29	690.925	119.924	106.798	11.8199	79.514	711.062	3.16069	0.141759	NM_012168	26232	GO:0001540(beta-amyloid binding)|GO:0001948(glycoprotein binding)|GO:0004842(ubiquitin-protein ligase activity)|GO:0005529(sugar binding)|GO:0005737(cytoplasm)|GO:0005783(endoplasmic reticulum)|GO:0005792(microsome)|GO:0005829(cytosol)|GO:0006464(protein modification process)|GO:0006508(proteolysis)|GO:0006511(ubiquitin-dependent protein catabolic process)|GO:0006516(glycoprotein catabolic proces…
ZCCHC14	Homo sapiens zinc finger, CCHC domain containing 14 (ZCCHC14), mRNA [NM_015144]	3.6914	18.3111	7.5385	5.0976	4.4405	6.8085	5.44887	9.847	0.853728	0.454344	NM_015144	23174	GO:0003676(nucleic acid binding)|GO:0007154(cell communication)|GO:0008270(zinc ion binding)|GO:0035091(phosphatidylinositol binding)|GO:0046872(metal ion binding)
FAM98C	Homo sapiens family with sequence similarity 98, member C (FAM98C), mRNA [NM_174905]	6.9017	7.4131	13.5747	7.1386	10.7379	13.4533	10.4433	9.2965	-0.167813	0.404499	NM_174905	147965
AI198876	qf66c04.x1 Soares_testis_NHT Homo sapiens cDNA clone IMAGE:1754982 3' similar to gb:M96982 SPLICING FACTOR U2AF 35 KD SUBUNIT (HUMAN);, mRNA sequence [AI198876]	8.8117	28.4918	23.2263	19.3983	140.884	23.8813	61.3878	20.1766	-1.60527	0.367712
OR4S1	Homo sapiens olfactory receptor, family 4, subfamily S, member 1 (OR4S1), mRNA [NM_001004725]	138.512	2.8761	65.3628	48.6528	96.2039	2.9191	49.2586	68.9168	0.48448	0.763251	NM_001004725	256148	GO:0004871(signal transducer activity)|GO:0004872(receptor activity)|GO:0004930(G-protein coupled receptor activity)|GO:0004984(olfactory receptor activity)|GO:0005886(plasma membrane)|GO:0016021(integral to membrane)|GO:0050896(response to stimulus)
C7orf51	Homo sapiens chromosome 7 open reading frame 51 (C7orf51), mRNA [NM_173564]	1514.64	2143.11	2873.48	1143.81	1541.12	1647.35	1444.09	2177.08	0.592229	0.103022	NM_173564	222950
LOC100192379	Homo sapiens uncharacterized LOC100192379 (PP12613), non-coding RNA [NR_024365]	17.9199	3.8424	3.2461	3.3766	3.5791	3.1038	3.35317	8.33613	1.31385	0.406674	NR_024365	100192379
STX5	Homo sapiens syntaxin 5 (STX5), transcript variant 1, mRNA [NM_003164]	5.7644	112.427	8.0064	77.3984	71.3482	27.8911	58.8792	42.0661	-0.485101	0.657145	NM_003164	6811	GO:0000139(Golgi membrane)|GO:0005484(SNAP receptor activity)|GO:0005634(nucleus)|GO:0005730(nucleolus)|GO:0005783(endoplasmic reticulum)|GO:0005794(Golgi apparatus)|GO:0006886(intracellular protein transport)|GO:0006888(ER to Golgi vesicle-mediated transport)|GO:0006903(vesicle targeting)|GO:0016020(membrane)|GO:0016021(integral to membrane)|GO:0031201(SNARE complex)|GO:0033116(ER-Golgi intermed…
ZNF761	Homo sapiens zinc finger protein 761 (ZNF761), mRNA [NM_001008401]	33.4343	3.4801	60.4899	3.3114	3.0382	4.8139	3.72117	32.4681	3.1252	0.21346	NM_001008401	388561	GO:0003677(DNA binding)|GO:0005622(intracellular)|GO:0005634(nucleus)|GO:0006355(regulation of transcription, DNA-dependent)|GO:0008270(zinc ion binding)|GO:0046872(metal ion binding)
MSRA	Homo sapiens methionine sulfoxide reductase A (MSRA), transcript variant 1, mRNA [NM_012331]	17.3269	36.7333	22.2888	30.0815	20.0769	21.0959	23.7514	25.4497	0.0996322	0.860018	NM_012331	4482	GO:0005634(nucleus)|GO:0005737(cytoplasm)|GO:0005739(mitochondrion)|GO:0006464(protein modification process)|GO:0006555(methionine metabolic process)|GO:0006979(response to oxidative stress)|GO:0007568(aging)|GO:0008113(peptide-methionine-(S)-S-oxide reductase activity)|GO:0016491(oxidoreductase activity)|GO:0019538(protein metabolic process)
LNX1	Homo sapiens ligand of numb-protein X 1 (LNX1), transcript variant 2, mRNA [NM_032622]	36.4065	58.6301	191.547	48.8742	124.146	5.2665	59.4288	95.5278	0.684758	0.68399	NM_032622	84708	GO:0004842(ubiquitin-protein ligase activity)|GO:0005515(protein binding)|GO:0005737(cytoplasm)|GO:0008270(zinc ion binding)|GO:0016874(ligase activity)|GO:0030165(PDZ domain binding)|GO:0042787(protein ubiquitination involved in ubiquitin-dependent protein catabolic process)|GO:0046872(metal ion binding)|GO:0051260(protein homooligomerization)
MAGOHB	Homo sapiens mago-nashi homolog B (Drosophila) (MAGOHB), mRNA [NM_018048]	2.977	3.0291	2.8528	2.9403	2.8739	3.1703	2.99483	2.95297	-0.0203106	0.795906	NM_018048	55110	GO:0003723(RNA binding)|GO:0005634(nucleus)|GO:0006397(mRNA processing)|GO:0006810(transport)|GO:0008380(RNA splicing)|GO:0051028(mRNA transport)
SNHG12	Homo sapiens small nucleolar RNA host gene 12 (non-protein coding) (SNHG12), non-coding RNA [NR_024127]	3.4157	4.8593	3.4362	3.4424	3.4426	6.2239	4.36963	3.90373	-0.162658	0.741949	NR_024127	85028
RPL23A	Homo sapiens ribosomal protein L23a (RPL23A), mRNA [NM_000984]	3912.65	853.485	941.339	159.125	385.322	1260.42	601.622	1902.49	1.66096	0.406442	NM_000984	6147	GO:0000166(nucleotide binding)|GO:0003735(structural constituent of ribosome)|GO:0005515(protein binding)|GO:0005622(intracellular)|GO:0005634(nucleus)|GO:0005829(cytosol)|GO:0005840(ribosome)|GO:0006412(translation)|GO:0006414(translational elongation)|GO:0006415(translational termination)|GO:0008283(cell proliferation)|GO:0010467(gene expression)|GO:0016032(viral reproduction)|GO:0016070(RNA me…
C21orf29	Homo sapiens thrombospondin-type laminin G domain and EAR repeats (TSPEAR), mRNA [NM_144991]	12.6413	22.8208	38.4405	9.9145	13.7777	4.9393	9.54383	24.6342	1.36802	0.249085	NM_144991	54084	GO:0005198(structural molecule activity)|GO:0005576(extracellular region)|GO:0007155(cell adhesion)
RDX	Homo sapiens radixin (RDX), mRNA [NM_002906]	3.1225	3.2223	2.9861	3.1879	2.9944	3.8493	3.34387	3.1103	-0.104464	0.548076	NM_002906	5962	GO:0001726(ruffle)|GO:0003779(actin binding)|GO:0005515(protein binding)|GO:0005730(nucleolus)|GO:0005737(cytoplasm)|GO:0005794(Golgi apparatus)|GO:0005856(cytoskeleton)|GO:0005886(plasma membrane)|GO:0005925(focal adhesion)|GO:0019898(extrinsic to membrane)|GO:0030027(lamellipodium)|GO:0030033(microvillus assembly)|GO:0030175(filopodium)|GO:0032154(cleavage furrow)|GO:0032420(stereocilium)|GO:00…
PRG2	Homo sapiens proteoglycan 2, bone marrow (natural killer cell activator, eosinophil granule major basic protein) (PRG2), transcript variant 1, mRNA [NM_002728]	182.07	2.9495	4.2311	103.602	64.2569	171.387	113.082	63.0834	-0.842037	0.554911	NM_002728	5553	GO:0005488(binding)|GO:0005529(sugar binding)|GO:0005576(extracellular region)|GO:0005634(nucleus)|GO:0005730(nucleolus)|GO:0006955(immune response)|GO:0008201(heparin binding)|GO:0030133(transport vesicle)|GO:0031410(cytoplasmic vesicle)|GO:0042742(defense response to bacterium)|GO:0043231(intracellular membrane-bounded organelle)
EPHX1	Homo sapiens epoxide hydrolase 1, microsomal (xenobiotic) (EPHX1), transcript variant 1, mRNA [NM_000120]	4.6266	5.0303	9.3337	55.9791	7.3376	6.4498	23.2555	6.3302	-1.87725	0.430603	NM_000120	2052	GO:0004301(epoxide hydrolase activity)|GO:0005783(endoplasmic reticulum)|GO:0005789(endoplasmic reticulum membrane)|GO:0005792(microsome)|GO:0009636(response to toxin)|GO:0014070(response to organic cyclic compound)|GO:0016020(membrane)|GO:0016021(integral to membrane)|GO:0016787(hydrolase activity)|GO:0019439(aromatic compound catabolic process)|GO:0033961(cis-stilbene-oxide hydrolase activity)
SERBP1	Homo sapiens SERPINE1 mRNA binding protein 1 (SERBP1), transcript variant 1, mRNA [NM_001018067]	1199.52	1043.94	373.952	1146.03	699.145	763.086	869.419	872.474	0.0050609	0.989875	NM_001018067	26135	GO:0003723(RNA binding)|GO:0003730(mRNA 3'-UTR binding)|GO:0005515(protein binding)|GO:0005634(nucleus)|GO:0005737(cytoplasm)|GO:0005886(plasma membrane)|GO:0043488(regulation of mRNA stability)|GO:0045767(regulation of anti-apoptosis)|GO:0048471(perinuclear region of cytoplasm)
GTF2E2	Homo sapiens general transcription factor IIE, polypeptide 2, beta 34kDa (GTF2E2), mRNA [NM_002095]	75.7293	16.8145	10.9805	10.5225	42.4388	18.7205	23.8939	34.5081	0.530291	0.739183	NM_002095	2961	GO:0003677(DNA binding)|GO:0005515(protein binding)|GO:0005634(nucleus)|GO:0005654(nucleoplasm)|GO:0005673(transcription factor TFIIE complex)|GO:0005737(cytoplasm)|GO:0006355(regulation of transcription, DNA-dependent)|GO:0006366(transcription from RNA polymerase II promoter)|GO:0006367(transcription initiation from RNA polymerase II promoter)|GO:0006368(transcription elongation from RNA polymer…
TAPBP	Homo sapiens TAP binding protein (tapasin) (TAPBP), transcript variant 2, mRNA [NM_172208]	4.7671	4.8855	6.3376	13.2638	7.8748	5.0552	8.73127	5.33007	-0.712037	0.352492	NM_172208	6892	GO:0000139(Golgi membrane)|GO:0002474(antigen processing and presentation of peptide antigen via MHC class I)|GO:0005515(protein binding)|GO:0005783(endoplasmic reticulum)|GO:0005789(endoplasmic reticulum membrane)|GO:0005792(microsome)|GO:0006461(protein complex assembly)|GO:0006890(retrograde vesicle-mediated transport, Golgi to ER)|GO:0006955(immune response)|GO:0015433(peptide antigen-transpo…
GALNT12	Homo sapiens UDP-N-acetyl-alpha-D-galactosamine:polypeptide N-acetylgalactosaminyltransferase 12 (GalNAc-T12) (GALNT12), mRNA [NM_024642]	23.3166	37.9584	3.021	122.849	31.3776	3.2755	52.5006	21.432	-1.29257	0.460526	NM_024642	79695	GO:0000139(Golgi membrane)|GO:0004653(polypeptide N-acetylgalactosaminyltransferase activity)|GO:0005529(sugar binding)|GO:0005794(Golgi apparatus)|GO:0016020(membrane)|GO:0016021(integral to membrane)|GO:0016757(transferase activity, transferring glycosyl groups)
FAM12A	Homo sapiens epididymal protein 3A (EDDM3A), mRNA [NM_006683]	3.8061	4.1174	8.4042	4.7036	5.4688	5.1678	5.1134	5.44257	0.0900043	0.842515	NM_006683	10876	GO:0005576(extracellular region)|GO:0005615(extracellular space)|GO:0007321(sperm displacement)
AHSG	Homo sapiens alpha-2-HS-glycoprotein (AHSG), mRNA [NM_001622]	36.0612	19.2028	100.975	21.0537	3.1965	3.1289	9.12637	52.0797	2.51261	0.258075	NM_001622	197	GO:0001501(skeletal system development)|GO:0001503(ossification)|GO:0004869(cysteine-type endopeptidase inhibitor activity)|GO:0005576(extracellular region)|GO:0005615(extracellular space)|GO:0006907(pinocytosis)|GO:0006953(acute-phase response)|GO:0008584(male gonad development)|GO:0019210(kinase inhibitor activity)|GO:0021987(cerebral cortex development)|GO:0030294(receptor signaling protein ty…
SUB1	Homo sapiens SUB1 homolog (S. cerevisiae) (SUB1), mRNA [NM_006713]	4.1011	7.0194	55.7123	6.4206	3.6456	11.6447	7.23697	22.2776	1.62214	0.411372	NM_006713	10923	GO:0003677(DNA binding)|GO:0003697(single-stranded DNA binding)|GO:0003713(transcription coactivator activity)|GO:0005515(protein binding)|GO:0005634(nucleus)|GO:0005667(transcription factor complex)|GO:0005730(nucleolus)|GO:0006357(regulation of transcription from RNA polymerase II promoter)
MSI2	Homo sapiens musashi homolog 2 (Drosophila) (MSI2), transcript variant 1, mRNA [NM_138962]	17.2179	3.6456	116.961	3.346	3.0652	5.1678	3.85967	45.9415	3.57325	0.352982	NM_138962	124540	GO:0000166(nucleotide binding)|GO:0003727(single-stranded RNA binding)|GO:0005737(cytoplasm)|GO:0005844(polysome)|GO:0008266(poly(U) RNA binding)|GO:0048864(stem cell development)
CECR4	Homo sapiens CECR5 antisense RNA 1 (non-protein coding) (CECR5-AS1), transcript variant 2, non-coding RNA [NR_024482]	21.3635	49.2951	455.484	56.2862	36.0526	11.1476	34.4955	175.381	2.34601	0.45275	NR_024482	100130717
S100A6	Homo sapiens S100 calcium binding protein A6 (S100A6), mRNA [NM_014624]	81.9293	8.9055	16.2056	7.683	22.6669	19.531	16.627	35.6801	1.1016	0.563386	NM_014624	6277	GO:0001726(ruffle)|GO:0005509(calcium ion binding)|GO:0005515(protein binding)|GO:0005523(tropomyosin binding)|GO:0005634(nucleus)|GO:0005635(nuclear envelope)|GO:0005737(cytoplasm)|GO:0005829(cytosol)|GO:0005886(plasma membrane)|GO:0007165(signal transduction)|GO:0007409(axonogenesis)|GO:0015075(ion transmembrane transporter activity)|GO:0031234(extrinsic to internal side of plasma membrane)|GO:…
RPL21	Homo sapiens ribosomal protein L21 (RPL21), mRNA [NM_000982]	9.4396	11.0744	145.982	2924.41	11.8293	48.0172	994.751	55.4987	-4.16381	0.442218	NM_000982	6144	GO:0003723(RNA binding)|GO:0003735(structural constituent of ribosome)|GO:0005622(intracellular)|GO:0005829(cytosol)|GO:0005840(ribosome)|GO:0006412(translation)|GO:0006414(translational elongation)|GO:0006415(translational termination)|GO:0010467(gene expression)|GO:0016032(viral reproduction)|GO:0016070(RNA metabolic process)|GO:0016071(mRNA metabolic process)|GO:0019058(viral infectious cycle)…
ST7	Homo sapiens suppression of tumorigenicity 7 (ST7), transcript variant a, mRNA [NM_018412]	7.5923	6.9825	15.2329	6.7691	10.0745	293.43	103.424	9.9359	-3.37978	0.41798	NM_018412	7982	GO:0005488(binding)|GO:0016020(membrane)|GO:0016021(integral to membrane)
LMNA	Homo sapiens lamin A/C (LMNA), transcript variant 2, mRNA [NM_005572]	33.3798	200.964	533.295	205.435	339.313	3.7697	182.839	255.88	0.48489	0.779488	NM_005572	4000	GO:0005198(structural molecule activity)|GO:0005515(protein binding)|GO:0005626(insoluble fraction)|GO:0005634(nucleus)|GO:0005635(nuclear envelope)|GO:0005638(lamin filament)|GO:0005652(nuclear lamina)|GO:0005654(nucleoplasm)|GO:0005737(cytoplasm)|GO:0005882(intermediate filament)|GO:0006915(apoptosis)|GO:0006921(cellular component disassembly involved in apoptosis)|GO:0006998(nuclear envelope o…
NPAT	Homo sapiens nuclear protein, ataxia-telangiectasia locus (NPAT), mRNA [NM_002519]	8.3218	61.3506	29.3243	15.5413	9.448	8.8019	11.2637	32.9989	1.55073	0.331059	NM_002519	4863	GO:0000083(regulation of transcription involved in G1/S phase of mitotic cell cycle)|GO:0003700(sequence-specific DNA binding transcription factor activity)|GO:0003713(transcription coactivator activity)|GO:0003714(transcription corepressor activity)|GO:0005515(protein binding)|GO:0005634(nucleus)|GO:0007049(cell cycle)|GO:0008022(protein C-terminus binding)|GO:0010468(regulation of gene expressi…
PSRC1	Homo sapiens proline/serine-rich coiled-coil 1 (PSRC1), transcript variant 1, mRNA [NM_032636]	31.1823	61.6307	234.033	86.4946	10.1353	3.596	33.4086	108.949	1.70536	0.460485	NM_032636	84722	GO:0000922(spindle pole)|GO:0001578(microtubule bundle formation)|GO:0005515(protein binding)|GO:0005737(cytoplasm)|GO:0005819(spindle)|GO:0005829(cytosol)|GO:0005876(spindle microtubule)|GO:0007049(cell cycle)|GO:0007067(mitosis)|GO:0007080(mitotic metaphase plate congression)|GO:0008017(microtubule binding)|GO:0015630(microtubule cytoskeleton)|GO:0030308(negative regulation of cell growth)|GO:0…
HEBP1	Homo sapiens heme binding protein 1 (HEBP1), mRNA [NM_015987]	541.458	795.849	781.382	415.574	623.471	768.698	602.581	706.23	0.228982	0.160419	NM_015987	50865	GO:0005488(binding)|GO:0005576(extracellular region)|GO:0005737(cytoplasm)|GO:0005739(mitochondrion)|GO:0005829(cytosol)|GO:0007623(circadian rhythm)|GO:0020037(heme binding)
SRFBP1	Homo sapiens serum response factor binding protein 1 (SRFBP1), mRNA [NM_152546]	3.4598	3.5491	3.1705	3.2462	3.3527	3.3376	3.31217	3.39313	0.0348429	0.581183	NM_152546	153443	GO:0005634(nucleus)|GO:0005737(cytoplasm)|GO:0006355(regulation of transcription, DNA-dependent)|GO:0048471(perinuclear region of cytoplasm)
NAE1	Homo sapiens NEDD8 activating enzyme E1 subunit 1 (NAE1), transcript variant 2, mRNA [NM_001018159]	264.714	3.5186	3.4823	32.7303	91.8421	4.8636	43.1453	90.5716	1.06985	0.669081	NM_001018159	8883	GO:0000166(nucleotide binding)|GO:0003824(catalytic activity)|GO:0005515(protein binding)|GO:0005626(insoluble fraction)|GO:0005737(cytoplasm)|GO:0005886(plasma membrane)|GO:0006260(DNA replication)|GO:0007049(cell cycle)|GO:0007165(signal transduction)|GO:0019781(NEDD8 activating enzyme activity)|GO:0033314(mitotic cell cycle DNA replication checkpoint)|GO:0042981(regulation of apoptosis)|GO:004…
YBX1	Homo sapiens Y box binding protein 1 (YBX1), mRNA [NM_004559]	4.9102	9.7336	6.6246	5.3268	5.5718	20.5732	10.4906	7.08947	-0.565348	0.595464	NM_004559	4904	GO:0000122(negative regulation of transcription from RNA polymerase II promoter)|GO:0000398(nuclear mRNA splicing, via spliceosome)|GO:0001701(in utero embryonic development)|GO:0003677(DNA binding)|GO:0003690(double-stranded DNA binding)|GO:0003697(single-stranded DNA binding)|GO:0003700(sequence-specific DNA binding transcription factor activity)|GO:0003723(RNA binding)|GO:0005515(protein bindi…
REG1B	Homo sapiens regenerating islet-derived 1 beta (REG1B), mRNA [NM_006507]	57.6676	8.3318	12.7293	27.5996	12.3624	13.2807	17.7476	26.2429	0.564306	0.515049	NM_006507	5968	GO:0005488(binding)|GO:0005529(sugar binding)|GO:0005576(extracellular region)|GO:0008283(cell proliferation)
RNF114	Homo sapiens ring finger protein 114 (RNF114), mRNA [NM_018683]	4.6266	12.3151	5.4917	5.3622	4.5125	20.4721	10.1156	7.4778	-0.435896	0.729763	NM_018683	55905	GO:0005622(intracellular)|GO:0007275(multicellular organismal development)|GO:0007283(spermatogenesis)|GO:0008270(zinc ion binding)|GO:0030154(cell differentiation)|GO:0046872(metal ion binding)
RFT1	Homo sapiens RFT1 homolog (S. cerevisiae) (RFT1), mRNA [NM_052859]	11.3165	31.6817	29.9761	14.2497	13.1272	21.0959	16.1576	24.3248	0.590213	0.319191	NM_052859	91869	GO:0005319(lipid transporter activity)|GO:0006488(dolichol-linked oligosaccharide biosynthetic process)|GO:0006810(transport)|GO:0008643(carbohydrate transport)|GO:0016020(membrane)|GO:0016021(integral to membrane)|GO:0018279(protein N-linked glycosylation via asparagine)|GO:0043687(post-translational protein modification)|GO:0044267(cellular protein metabolic process)
PDPR	Homo sapiens pyruvate dehydrogenase phosphatase regulatory subunit (PDPR), mRNA [NM_017990]	5.8498	22.6768	18.6621	13.1642	6.5805	149.733	56.4926	15.7296	-1.84458	0.466168	NM_017990	55066	GO:0004047(aminomethyltransferase activity)|GO:0005737(cytoplasm)|GO:0005739(mitochondrion)|GO:0005759(mitochondrial matrix)|GO:0006090(pyruvate metabolic process)|GO:0006546(glycine catabolic process)|GO:0010510(regulation of acetyl-CoA biosynthetic process from pyruvate)|GO:0016491(oxidoreductase activity)
FGGY	Homo sapiens FGGY carbohydrate kinase domain containing (FGGY), transcript variant 2, mRNA [NM_018291]	19.7906	10.0722	4.4241	4.9287	3.6268	8002.15	2670.24	11.429	-7.86813	0.424189	NM_018291	55277	GO:0003674(molecular_function)|GO:0005575(cellular_component)|GO:0005975(carbohydrate metabolic process)|GO:0008219(cell death)|GO:0016301(kinase activity)|GO:0016740(transferase activity)|GO:0016773(phosphotransferase activity, alcohol group as acceptor)|GO:0070050(neuron homeostasis)
SLC19A3	Homo sapiens solute carrier family 19, member 3 (SLC19A3), mRNA [NM_025243]	8.9774	11.6268	19.2799	15.2868	8.7796	6.1452	10.0705	13.2947	0.400711	0.62387	NM_025243	80704	GO:0005542(folic acid binding)|GO:0005886(plasma membrane)|GO:0006766(vitamin metabolic process)|GO:0006767(water-soluble vitamin metabolic process)|GO:0006810(transport)|GO:0008518(reduced folate carrier activity)|GO:0015403(thiamine uptake transmembrane transporter activity)|GO:0016021(integral to membrane)|GO:0042723(thiamine-containing compound metabolic process)
PODN	Homo sapiens podocan (PODN), transcript variant 1, mRNA [NM_153703]	3.5797	51.8397	18.9454	4.1096	4.1532	9.0966	5.78647	24.7883	2.0989	0.324129	NM_153703	127435	GO:0005518(collagen binding)|GO:0005576(extracellular region)|GO:0005578(proteinaceous extracellular matrix)|GO:0005615(extracellular space)|GO:0005737(cytoplasm)|GO:0008285(negative regulation of cell proliferation)|GO:0030336(negative regulation of cell migration)
C1orf111	Homo sapiens chromosome 1 open reading frame 111 (C1orf111), mRNA [NM_182581]	5.2146	84.8087	119.688	28.7454	32.9963	17.564	26.4352	69.9036	1.40291	0.355993	NM_182581	284680
SERPINA9	Homo sapiens serpin peptidase inhibitor, clade A (alpha-1 antiproteinase, antitrypsin), member 9 (SERPINA9), transcript variant A, mRNA [NM_175739]	3.2015	3.1831	5.7687	3.447	3.4426	189.248	65.3791	4.0511	-4.01244	0.421062	NM_175739	327657	GO:0004867(serine-type endopeptidase inhibitor activity)|GO:0005576(extracellular region)|GO:0005737(cytoplasm)|GO:0010951(negative regulation of endopeptidase activity)|GO:0016020(membrane)|GO:0030162(regulation of proteolysis)|GO:0030414(peptidase inhibitor activity)
DNASE1L1	Homo sapiens deoxyribonuclease I-like 1 (DNASE1L1), transcript variant 1, mRNA [NM_006730]	58.2765	85.0607	83.9771	124.05	347.186	129.889	200.375	75.7714	-1.40298	0.212691	NM_006730	1774	GO:0003677(DNA binding)|GO:0004519(endonuclease activity)|GO:0004536(deoxyribonuclease activity)|GO:0005783(endoplasmic reticulum)|GO:0006259(DNA metabolic process)|GO:0006308(DNA catabolic process)|GO:0016787(hydrolase activity)|GO:0016888(endodeoxyribonuclease activity, producing 5'-phosphomonoesters)
ENST00000390426	T cell receptor alpha variable 4 [Source:HGNC Symbol;Acc:12140] [ENST00000390426]	3.3817	4.0461	3.4583	3.4572	72.1439	98.9653	58.1888	3.6287	-4.00322	0.194355
KIAA0141	Homo sapiens KIAA0141 (KIAA0141), nuclear gene encoding mitochondrial protein, transcript variant 1, mRNA [NM_014773]	2.8339	2.8326	3.2542	22.8662	101.233	2.8297	42.3097	2.97357	-3.83072	0.321527	NM_014773	9812	GO:0005515(protein binding)|GO:0005739(mitochondrion)|GO:0006915(apoptosis)|GO:0043281(regulation of caspase activity)
C17orf58	Homo sapiens chromosome 17 open reading frame 58 (C17orf58), transcript variant 1, mRNA [NM_181655]	3.12	3.4108	3.0668	3.1278	3.1009	3.6565	3.29507	3.1992	-0.0425965	0.750763	NM_181655	284018
BEX4	Homo sapiens brain expressed, X-linked 4 (BEX4), transcript variant 2, mRNA [NM_001080425]	3.0554	3.1313	144.978	3.0702	933.05	3.4726	313.198	50.3884	-2.63591	0.516067	NM_001080425	56271	GO:0005634(nucleus)|GO:0005737(cytoplasm)
TSP50	Homo sapiens protease, serine, 50 (PRSS50), mRNA [NM_013270]	179.034	15.3751	21.1067	11.7626	19.515	21.7939	17.6905	71.8384	2.02178	0.439487	NM_013270	29122	GO:0004252(serine-type endopeptidase activity)|GO:0004298(threonine-type endopeptidase activity)|GO:0005737(cytoplasm)|GO:0005783(endoplasmic reticulum)|GO:0006508(proteolysis)|GO:0008233(peptidase activity)
ADAM20	Homo sapiens ADAM metallopeptidase domain 20 (ADAM20), mRNA [NM_003814]	300.021	573.391	42.4782	314.549	351.566	880.576	515.564	305.297	-0.75594	0.579976	NM_003814	8748	GO:0004222(metalloendopeptidase activity)|GO:0006508(proteolysis)|GO:0007338(single fertilization)|GO:0008233(peptidase activity)|GO:0008237(metallopeptidase activity)|GO:0008270(zinc ion binding)|GO:0016020(membrane)|GO:0016021(integral to membrane)|GO:0046872(metal ion binding)
UTS2	Homo sapiens urotensin 2 (UTS2), transcript variant 1, mRNA [NM_021995]	63.9677	7.1214	8.6258	5.0463	4.6551	8.9868	6.2294	26.5716	2.09272	0.402555	NM_021995	10911	GO:0005102(receptor binding)|GO:0005179(hormone activity)|GO:0005576(extracellular region)|GO:0005615(extracellular space)|GO:0006936(muscle contraction)|GO:0007268(synaptic transmission)|GO:0008217(regulation of blood pressure)
ACTR3B	Homo sapiens ARP3 actin-related protein 3 homolog B (yeast) (ACTR3B), transcript variant 2, mRNA [NM_001040135]	41.0999	7.7637	7.7471	47.7839	3.7579	241.975	97.8388	18.8702	-2.37429	0.416371	NM_001040135	57180	GO:0000166(nucleotide binding)|GO:0003779(actin binding)|GO:0005524(ATP binding)|GO:0005737(cytoplasm)|GO:0005856(cytoskeleton)|GO:0030833(regulation of actin filament polymerization)|GO:0042995(cell projection)
SPIN2B	Homo sapiens spindlin family, member 2B (SPIN2B), transcript variant 3, mRNA [NM_001006683]	11436	3.1719	3.2723	3.1146	3.3626	3.2482	3.2418	3814.15	10.2003	0.422658	NM_001006683	474343	GO:0005634(nucleus)|GO:0006915(apoptosis)|GO:0007049(cell cycle)|GO:0007276(gamete generation)
TRIM32	Homo sapiens tripartite motif containing 32 (TRIM32), transcript variant 1, mRNA [NM_012210]	5.1179	9.8455	11.8498	6.3036	5.6711	11.8199	7.93153	8.93773	0.172309	0.598401	NM_012210	22954	GO:0000209(protein polyubiquitination)|GO:0003713(transcription coactivator activity)|GO:0003723(RNA binding)|GO:0004842(ubiquitin-protein ligase activity)|GO:0005515(protein binding)|GO:0005622(intracellular)|GO:0005634(nucleus)|GO:0005737(cytoplasm)|GO:0005863(striated muscle myosin thick filament)|GO:0008270(zinc ion binding)|GO:0009411(response to UV)|GO:0016567(protein ubiquitination)|GO:001…
MRPL42P5	Homo sapiens mitochondrial ribosomal protein L42 pseudogene 5 (MRPL42P5), non-coding RNA [NR_002208]	3.4598	3.5186	96.1047	3.2151	3.3002	50.5199	19.0117	34.361	0.853883	0.416799	NR_002208	359821
FOLR4	Homo sapiens folate receptor 4 (delta) homolog (mouse) (FOLR4), mRNA [NM_001199206]	23.0421	99.2537	8.9055	51.2166	193.215	38.8932	94.4416	43.7338	-1.11067	0.143769	NM_001199206	390243	GO:0004872(receptor activity)|GO:0005542(folic acid binding)|GO:0005576(extracellular region)
ASNA1	Homo sapiens arsA arsenite transporter, ATP-binding, homolog 1 (bacterial) (ASNA1), mRNA [NM_004317]	44.3043	16.9779	17.2734	12.6738	53.7444	13.0928	26.5037	26.1852	-0.0174403	0.988669	NM_004317	439	GO:0000166(nucleotide binding)|GO:0005215(transporter activity)|GO:0005524(ATP binding)|GO:0005625(soluble fraction)|GO:0005634(nucleus)|GO:0005730(nucleolus)|GO:0005737(cytoplasm)|GO:0005783(endoplasmic reticulum)|GO:0006810(transport)|GO:0015105(arsenite transmembrane transporter activity)|GO:0015700(arsenite transport)|GO:0016787(hydrolase activity)|GO:0016887(ATPase activity)|GO:0046872(metal…
PIGW	Homo sapiens phosphatidylinositol glycan anchor biosynthesis, class W (PIGW), mRNA [NM_178517]	5.9895	16.2176	8.4752	16.4506	6.1294	29.3765	17.3188	10.2274	-0.759898	0.517518	NM_178517	284098	GO:0005783(endoplasmic reticulum)|GO:0005789(endoplasmic reticulum membrane)|GO:0006501(C-terminal protein lipidation)|GO:0016020(membrane)|GO:0016021(integral to membrane)|GO:0016254(preassembly of GPI anchor in ER membrane)|GO:0016746(transferase activity, transferring acyl groups)|GO:0043687(post-translational protein modification)|GO:0044267(cellular protein metabolic process)
UQCRQ	Homo sapiens ubiquinol-cytochrome c reductase, complex III subunit VII, 9.5kDa (UQCRQ), nuclear gene encoding mitochondrial protein, mRNA [NM_014402]	24.2299	4.1866	3.4739	44.4755	7.2804	4.0371	18.5977	10.6301	-0.806962	0.326439	NM_014402	27089	GO:0005739(mitochondrion)|GO:0005743(mitochondrial inner membrane)|GO:0006810(transport)|GO:0008121(ubiquinol-cytochrome-c reductase activity)|GO:0016020(membrane)|GO:0021539(subthalamus development)|GO:0021548(pons development)|GO:0021680(cerebellar Purkinje cell layer development)|GO:0021766(hippocampus development)|GO:0021794(thalamus development)|GO:0021854(hypothalamus development)|GO:002186…
LHFPL5	Homo sapiens lipoma HMGIC fusion partner-like 5 (LHFPL5), mRNA [NM_182548]	381.401	526.497	328.865	99.4612	261.98	634.697	332.046	412.254	0.312152	0.718172	NM_182548	222662	GO:0007605(sensory perception of sound)|GO:0016020(membrane)|GO:0016021(integral to membrane)|GO:0016324(apical plasma membrane)|GO:0060088(auditory receptor cell stereocilium organization)
NRD1	Homo sapiens nardilysin (N-arginine dibasic convertase) (NRD1), transcript variant 1, mRNA [NM_002525]	3.3641	3.3507	3.2042	3.1146	3.4179	3.2851	3.27253	3.30633	0.0148243	0.783781	NM_002525	4898	GO:0004222(metalloendopeptidase activity)|GO:0005515(protein binding)|GO:0005829(cytosol)|GO:0006508(proteolysis)|GO:0007528(neuromuscular junction development)|GO:0008233(peptidase activity)|GO:0008270(zinc ion binding)|GO:0008283(cell proliferation)|GO:0009986(cell surface)|GO:0016477(cell migration)|GO:0046872(metal ion binding)|GO:0048408(epidermal growth factor binding)|GO:0051044(positive r…
ZNF3	Homo sapiens zinc finger protein 3 (ZNF3), transcript variant 2, mRNA [NM_032924]	4.2441	3.5864	4.1559	3.5972	4.407	6.9281	4.97743	3.99547	-0.317038	0.425903	NM_032924	7551	GO:0003677(DNA binding)|GO:0003700(sequence-specific DNA binding transcription factor activity)|GO:0005515(protein binding)|GO:0005622(intracellular)|GO:0005634(nucleus)|GO:0005730(nucleolus)|GO:0006355(regulation of transcription, DNA-dependent)|GO:0007275(multicellular organismal development)|GO:0008270(zinc ion binding)|GO:0030154(cell differentiation)|GO:0042802(identical protein binding)|GO:…
SLC5A6	Homo sapiens solute carrier family 5 (sodium-dependent vitamin transporter), member 6 (SLC5A6), transcript variant 1, mRNA [NM_021095]	3.3087	3.3507	3.1705	5.0705	3.143	3.7947	4.00273	3.27663	-0.288771	0.331259	NM_021095	8884	GO:0005215(transporter activity)|GO:0005624(membrane fraction)|GO:0005886(plasma membrane)|GO:0005887(integral to plasma membrane)|GO:0006766(vitamin metabolic process)|GO:0006767(water-soluble vitamin metabolic process)|GO:0006768(biotin metabolic process)|GO:0006810(transport)|GO:0006811(ion transport)|GO:0006814(sodium ion transport)|GO:0008523(sodium-dependent multivitamin transmembrane trans…
PRMT2	Homo sapiens protein arginine methyltransferase 2 (PRMT2), transcript variant 1, mRNA [NM_206962]	3.5203	3.6872	3.3995	3.3609	3.3103	4.7451	3.80543	3.53567	-0.106078	0.667781	NM_206962	3275	GO:0003713(transcription coactivator activity)|GO:0004871(signal transducer activity)|GO:0005515(protein binding)|GO:0005634(nucleus)|GO:0005737(cytoplasm)|GO:0005829(cytosol)|GO:0006479(protein methylation)|GO:0006917(induction of apoptosis)|GO:0007165(signal transduction)|GO:0008168(methyltransferase activity)|GO:0008469(histone-arginine N-methyltransferase activity)|GO:0016274(protein-arginine…
UPK3A	Homo sapiens uroplakin 3A (UPK3A), transcript variant 1, mRNA [NM_006953]	34.983	67.6027	48.2241	464.437	454.808	965.126	628.124	50.2699	-3.64328	0.0766909	NM_006953	7380	GO:0000902(cell morphogenesis)|GO:0001822(kidney development)|GO:0005783(endoplasmic reticulum)|GO:0005789(endoplasmic reticulum membrane)|GO:0006833(water transport)|GO:0015840(urea transport)|GO:0016020(membrane)|GO:0016021(integral to membrane)|GO:0016324(apical plasma membrane)|GO:0030855(epithelial cell differentiation)|GO:0055075(potassium ion homeostasis)|GO:0055078(sodium ion homeostasis)…
WAPAL	Homo sapiens wings apart-like homolog (Drosophila) (WAPAL), mRNA [NM_015045]	27.8911	3.0906	13.2523	3.1618	3.3278	79.2192	28.5696	14.7447	-0.954288	0.660107	NM_015045	23063	GO:0000785(chromatin)|GO:0000795(synaptonemal complex)|GO:0005515(protein binding)|GO:0005634(nucleus)|GO:0005694(chromosome)|GO:0005730(nucleolus)|GO:0005737(cytoplasm)|GO:0007049(cell cycle)|GO:0007067(mitosis)|GO:0008156(negative regulation of DNA replication)|GO:0008278(cohesin complex)|GO:0009636(response to toxin)|GO:0015630(microtubule cytoskeleton)|GO:0035562(negative regulation of chroma…
DCLK1	Homo sapiens doublecortin-like kinase 1 (DCLK1), transcript variant 1, mRNA [NM_004734]	1038.63	4.6688	34.0365	3.8585	5.1939	11.5563	6.86957	359.112	5.70807	0.410539	NM_004734	9201	GO:0000166(nucleotide binding)|GO:0004672(protein kinase activity)|GO:0004674(protein serine/threonine kinase activity)|GO:0005057(receptor signaling protein activity)|GO:0005524(ATP binding)|GO:0005887(integral to plasma membrane)|GO:0006468(protein phosphorylation)|GO:0007275(multicellular organismal development)|GO:0007399(nervous system development)|GO:0007417(central nervous system developme…
ENST00000403791	Unknown	2.8593	2.8806	3.1477	28.7694	2.8739	83.2351	38.2928	2.96253	-3.69217	0.273011
INHA	Homo sapiens inhibin, alpha (INHA), mRNA [NM_002191]	3.2193	3.5576	3.2257	64.0475	3.0715	5.5283	24.2158	3.3342	-2.86053	0.405853	NM_002191	3623	GO:0001501(skeletal system development)|GO:0001541(ovarian follicle development)|GO:0001750(photoreceptor outer segment)|GO:0001917(photoreceptor inner segment)|GO:0004871(signal transducer activity)|GO:0005102(receptor binding)|GO:0005125(cytokine activity)|GO:0005179(hormone activity)|GO:0005515(protein binding)|GO:0005576(extracellular region)|GO:0005615(extracellular space)|GO:0006917(inducti…
L1TD1	Homo sapiens LINE-1 type transposase domain containing 1 (L1TD1), transcript variant 2, mRNA [NM_019079]	50.4574	179.61	522.859	133.956	12.3359	37.5137	61.2686	250.976	2.03433	0.368243	NM_019079	54596
MYH14	Homo sapiens myosin, heavy chain 14, non-muscle (MYH14), transcript variant 1, mRNA [NM_001077186]	965.126	116.989	347.983	649.71	644.485	49.5078	447.901	476.699	0.089901	0.926994	NM_001077186	79784	GO:0000146(microfilament motor activity)|GO:0000166(nucleotide binding)|GO:0001725(stress fiber)|GO:0005516(calmodulin binding)|GO:0005524(ATP binding)|GO:0005737(cytoplasm)|GO:0007411(axon guidance)|GO:0008360(regulation of cell shape)|GO:0016459(myosin complex)|GO:0030048(actin filament-based movement)|GO:0030424(axon)|GO:0030426(growth cone)|GO:0030898(actin-dependent ATPase activity)|GO:00510…
SUSD1	Homo sapiens sushi domain containing 1 (SUSD1), mRNA [NM_022486]	2.8988	2.9545	2.8956	2.8682	2.8336	3.0245	2.90877	2.9163	0.00373157	0.92725	NM_022486	64420	GO:0005509(calcium ion binding)|GO:0016020(membrane)|GO:0016021(integral to membrane)
RETSAT	Homo sapiens retinol saturase (all-trans-retinol 13,14-reductase) (RETSAT), mRNA [NM_017750]	41.176	66.3027	341.763	5.2428	121.816	7.1085	44.7226	149.747	1.74345	0.466742	NM_017750	54884	GO:0005640(nuclear outer membrane)|GO:0005783(endoplasmic reticulum)|GO:0005789(endoplasmic reticulum membrane)|GO:0009055(electron carrier activity)|GO:0016020(membrane)|GO:0016491(oxidoreductase activity)|GO:0031965(nuclear membrane)|GO:0042572(retinol metabolic process)|GO:0051786(all-trans-retinol 13,14-reductase activity)|GO:0055114(oxidation-reduction process)
MED28	Homo sapiens mediator complex subunit 28 (MED28), mRNA [NM_025205]	2.8799	2.9741	2.8956	21.0537	2.8739	2.9905	8.9727	2.91653	-1.62129	0.422835	NM_025205	80306	GO:0003779(actin binding)|GO:0005515(protein binding)|GO:0005634(nucleus)|GO:0005730(nucleolus)|GO:0005737(cytoplasm)|GO:0006355(regulation of transcription, DNA-dependent)|GO:0016020(membrane)
INTS9	Homo sapiens integrator complex subunit 9 (INTS9), transcript variant 1, mRNA [NM_018250]	5.6864	32.1552	10.5933	6.0609	5.0054	10.2097	7.092	16.145	1.18682	0.422569	NM_018250	55756	GO:0005515(protein binding)|GO:0005634(nucleus)|GO:0016180(snRNA processing)|GO:0032039(integrator complex)
KLK8	Homo sapiens kallikrein-related peptidase 8 (KLK8), transcript variant 2, mRNA [NM_144505]	130.417	69.5863	6.6965	3.5576	24.3626	32.8917	20.2706	68.8998	1.76511	0.386104	NM_144505	11202	GO:0004252(serine-type endopeptidase activity)|GO:0005515(protein binding)|GO:0005576(extracellular region)|GO:0005615(extracellular space)|GO:0005737(cytoplasm)|GO:0006508(proteolysis)|GO:0007613(memory)|GO:0008219(cell death)|GO:0008233(peptidase activity)|GO:0009611(response to wounding)|GO:0031642(negative regulation of myelination)|GO:0043616(keratinocyte proliferation)|GO:0048681(negative r…
C9orf119	Homo sapiens SWI5 recombination repair homolog (yeast) (SWI5), mRNA [NM_001040011]	22.2373	17.3785	8.3487	7.4661	5.3726	27.0941	13.3109	15.9882	0.264393	0.826427	NM_001040011	375757	GO:0000724(double-strand break repair via homologous recombination)|GO:0005515(protein binding)|GO:0005634(nucleus)|GO:0006281(DNA repair)|GO:0032798(Swi5-Sfr1 complex)
CXorf50	Homo sapiens long intergenic non-protein coding RNA 246A (LINC00246A), non-coding RNA [NR_026595]	6.4011	55.2186	58.9345	55.6372	5.6201	267.574	109.61	40.1847	-1.44766	0.453497	NR_026595	203429
LOC100131840	Homo sapiens cDNA FLJ32793 fis, clone TESTI2002415. [AK057355]	11.1551	3.3181	6.0659	4.0301	4.1532	7.3846	5.1893	6.84637	0.399799	0.606507		100131840
LMAN2	Homo sapiens lectin, mannose-binding 2 (LMAN2), mRNA [NM_006816]	23.6409	235.338	76.2915	2.8745	28.9678	2.9113	11.5845	111.757	3.27009	0.211385	NM_006816	10960	GO:0000139(Golgi membrane)|GO:0005529(sugar binding)|GO:0005783(endoplasmic reticulum)|GO:0005789(endoplasmic reticulum membrane)|GO:0005793(ER-Golgi intermediate compartment)|GO:0005794(Golgi apparatus)|GO:0015031(protein transport)|GO:0016020(membrane)|GO:0016021(integral to membrane)|GO:0033116(ER-Golgi intermediate compartment membrane)|GO:0046872(metal ion binding)
SAP30L	Homo sapiens SAP30-like (SAP30L), transcript variant 1, mRNA [NM_024632]	2.9668	3.0026	3.0509	2.9049	3.0449	2.9379	2.96257	3.00677	0.0213653	0.435462	NM_024632	79685	GO:0003677(DNA binding)|GO:0005634(nucleus)|GO:0005730(nucleolus)|GO:0006355(regulation of transcription, DNA-dependent)|GO:0046872(metal ion binding)
ULK1	Homo sapiens unc-51-like kinase 1 (C. elegans) (ULK1), mRNA [NM_003565]	5.6297	16.9779	24.6776	13.4229	6.6843	9.4232	9.84347	15.7617	0.679188	0.487071	NM_003565	8408	GO:0000045(autophagic vacuole assembly)|GO:0000166(nucleotide binding)|GO:0004674(protein serine/threonine kinase activity)|GO:0005515(protein binding)|GO:0005524(ATP binding)|GO:0005624(membrane fraction)|GO:0005737(cytoplasm)|GO:0005776(autophagic vacuole)|GO:0005829(cytosol)|GO:0006468(protein phosphorylation)|GO:0007165(signal transduction)|GO:0007265(Ras protein signal transduction)|GO:00081…
EIF6	Homo sapiens eukaryotic translation initiation factor 6 (EIF6), transcript variant 2, mRNA [NM_181468]	57.6865	168.905	3.3428	68.1748	335.298	6.6493	136.707	76.6449	-0.834828	0.376145	NM_181468	3692	GO:0003743(translation initiation factor activity)|GO:0005634(nucleus)|GO:0005638(lamin filament)|GO:0005730(nucleolus)|GO:0005737(cytoplasm)|GO:0042254(ribosome biogenesis)|GO:0042256(mature ribosome assembly)|GO:0043022(ribosome binding)
AKT3	Homo sapiens v-akt murine thymoma viral oncogene homolog 3 (protein kinase B, gamma) (AKT3), transcript variant 1, mRNA [NM_005465]	3.0875	3.2008	2.9861	3.0154	3.1242	3.2428	3.12747	3.09147	-0.0167031	0.775235	NM_005465	10000	GO:0000166(nucleotide binding)|GO:0004672(protein kinase activity)|GO:0004674(protein serine/threonine kinase activity)|GO:0005515(protein binding)|GO:0005524(ATP binding)|GO:0005634(nucleus)|GO:0005730(nucleolus)|GO:0005737(cytoplasm)|GO:0005794(Golgi apparatus)|GO:0005886(plasma membrane)|GO:0006468(protein phosphorylation)|GO:0007165(signal transduction)
SERPINA12	Homo sapiens serpin peptidase inhibitor, clade A (alpha-1 antiproteinase, antitrypsin), member 12 (SERPINA12), mRNA [NM_173850]	19.0281	7.5576	6.0036	36.0137	5.1939	17.0808	19.4295	10.8631	-0.83881	0.273238	NM_173850	145264	GO:0004867(serine-type endopeptidase inhibitor activity)|GO:0005576(extracellular region)|GO:0010951(negative regulation of endopeptidase activity)|GO:0030162(regulation of proteolysis)|GO:0030414(peptidase inhibitor activity)
DCTN5	Homo sapiens dynactin 5 (p25) (DCTN5), transcript variant 1, mRNA [NM_032486]	48.3025	211.029	199.308	25.4274	232.516	33.7204	97.2213	152.88	0.653052	0.427995	NM_032486	84516	GO:0005737(cytoplasm)|GO:0005813(centrosome)|GO:0005856(cytoskeleton)|GO:0016740(transferase activity)
C10orf90	Homo sapiens chromosome 10 open reading frame 90 (C10orf90), mRNA [NM_001004298]	4.3485	4.5517	5.4917	5.7729	6.9221	4.5142	5.7364	4.7973	-0.257923	0.445448	NM_001004298	118611	GO:0005737(cytoplasm)|GO:0005813(centrosome)|GO:0015629(actin cytoskeleton)
RNF219	Homo sapiens ring finger protein 219 (RNF219), mRNA [NM_024546]	326.494	395.315	203.379	177.181	30.339	3.0675	70.1957	308.396	2.13533	0.0671991	NM_024546	79596	GO:0008270(zinc ion binding)|GO:0046872(metal ion binding)
CLRN1	Homo sapiens clarin 1 (CLRN1), transcript variant 1, mRNA [NM_174878]	3.5917	3.8248	6.2675	4.3149	4.7692	4.1519	4.412	4.56133	0.0480228	0.89343	NM_174878	7401	GO:0007605(sensory perception of sound)|GO:0016020(membrane)|GO:0016021(integral to membrane)|GO:0045494(photoreceptor cell maintenance)|GO:0050896(response to stimulus)|GO:0050953(sensory perception of light stimulus)|GO:0050957(equilibrioception)
ST3GAL3	Homo sapiens ST3 beta-galactoside alpha-2,3-sialyltransferase 3 (ST3GAL3), transcript variant 1, mRNA [NM_174963]	4.1914	11.0014	4.8242	5.0209	3.9867	17.564	8.8572	6.67233	-0.408659	0.740214	NM_174963	6487	GO:0005576(extracellular region)|GO:0005794(Golgi apparatus)|GO:0006486(protein glycosylation)|GO:0008118(N-acetyllactosaminide alpha-2,3-sialyltransferase activity)|GO:0016020(membrane)|GO:0016021(integral to membrane)|GO:0030173(integral to Golgi membrane)|GO:0032580(Golgi cisterna membrane)
CALHM1	Homo sapiens calcium homeostasis modulator 1 (CALHM1), mRNA [NM_001001412]	3.0554	2.9774	4.6181	3.2604	27.4153	3.2755	11.3171	3.5503	-1.67249	0.450374	NM_001001412	255022	GO:0005216(ion channel activity)|GO:0005262(calcium channel activity)|GO:0005783(endoplasmic reticulum)|GO:0005789(endoplasmic reticulum membrane)|GO:0005886(plasma membrane)|GO:0006811(ion transport)|GO:0016021(integral to membrane)|GO:0042802(identical protein binding)
BNIPL	Homo sapiens BCL2/adenovirus E1B 19kD interacting protein like (BNIPL), transcript variant 1, mRNA [NM_138278]	23.9363	3.4223	4.4241	3.6384	4.1851	171.745	59.8561	10.5942	-2.49822	0.493773	NM_138278	149428	GO:0005515(protein binding)|GO:0005634(nucleus)|GO:0005829(cytosol)|GO:0006915(apoptosis)|GO:0006917(induction of apoptosis)|GO:0008285(negative regulation of cell proliferation)|GO:0040009(regulation of growth rate)|GO:0042802(identical protein binding)
SPPL2A	Homo sapiens signal peptide peptidase-like 2A (SPPL2A), mRNA [NM_032802]	11.7501	11.8973	16.7934	9.8714	15.1484	21.9622	15.6607	13.4803	-0.216297	0.408869	NM_032802	84888	GO:0004190(aspartic-type endopeptidase activity)|GO:0006508(proteolysis)|GO:0008233(peptidase activity)|GO:0016020(membrane)|GO:0016021(integral to membrane)
UBR1	Homo sapiens ubiquitin protein ligase E3 component n-recognin 1 (UBR1), mRNA [NM_174916]	3.0926	3.2136	2.9861	3.0208	3.1242	3.2643	3.13643	3.09743	-0.0180517	0.775509	NM_174916	197131	GO:0000151(ubiquitin ligase complex)|GO:0000502(proteasome complex)|GO:0004842(ubiquitin-protein ligase activity)|GO:0005737(cytoplasm)|GO:0005829(cytosol)|GO:0006511(ubiquitin-dependent protein catabolic process)|GO:0008270(zinc ion binding)|GO:0016874(ligase activity)|GO:0030163(protein catabolic process)|GO:0032007(negative regulation of TOR signaling cascade)|GO:0046872(metal ion binding)|GO:…
PYCARD	Homo sapiens PYD and CARD domain containing (PYCARD), transcript variant 1, mRNA [NM_013258]	3.16	3.1719	3.0668	3.0654	3.0957	3.1894	3.11683	3.1329	0.00741771	0.838758	NM_013258	29108	GO:0002218(activation of innate immune response)|GO:0004197(cysteine-type endopeptidase activity)|GO:0005515(protein binding)|GO:0005622(intracellular)|GO:0005737(cytoplasm)|GO:0005829(cytosol)|GO:0006508(proteolysis)|GO:0006917(induction of apoptosis)|GO:0006919(activation of caspase activity)|GO:0007165(signal transduction)|GO:0008385(IkappaB kinase complex)|GO:0008656(caspase activator activit…
MYBBP1A	Homo sapiens MYB binding protein (P160) 1a (MYBBP1A), transcript variant 2, mRNA [NM_014520]	14.614	136.97	191.768	2124.81	43.1505	3.9428	723.969	114.451	-2.6612	0.502166	NM_014520	10514	GO:0003677(DNA binding)|GO:0003887(DNA-directed DNA polymerase activity)|GO:0005488(binding)|GO:0005634(nucleus)|GO:0005730(nucleolus)|GO:0005737(cytoplasm)|GO:0006355(regulation of transcription, DNA-dependent)|GO:0006913(nucleocytoplasmic transport)|GO:0008134(transcription factor binding)|GO:0042149(cellular response to glucose starvation)|GO:0042564(NLS-dependent protein nuclear import comple…
MDP-1	Homo sapiens magnesium-dependent phosphatase 1 (MDP1), transcript variant 1, mRNA [NM_138476]	6.5066	17.3785	9.6242	7.3291	16.6028	38.6319	20.8546	11.1698	-0.900767	0.422157	NM_138476	145553	GO:0004725(protein tyrosine phosphatase activity)|GO:0016787(hydrolase activity)|GO:0046872(metal ion binding)
KALRN	Homo sapiens kalirin, RhoGEF kinase (KALRN), transcript variant 2, mRNA [NM_003947]	16.9583	4.0668	4.1273	23.7728	372.756	3.7697	133.433	8.38413	-3.99231	0.412639	NM_003947	8997	GO:0000166(nucleotide binding)|GO:0004674(protein serine/threonine kinase activity)|GO:0005085(guanyl-nucleotide exchange factor activity)|GO:0005089(Rho guanyl-nucleotide exchange factor activity)|GO:0005524(ATP binding)|GO:0005622(intracellular)|GO:0005737(cytoplasm)|GO:0005829(cytosol)|GO:0006468(protein phosphorylation)|GO:0006915(apoptosis)|GO:0007165(signal transduction)|GO:0007264(small GT…
MYBL2	Homo sapiens v-myb myeloblastosis viral oncogene homolog (avian)-like 2 (MYBL2), mRNA [NM_002466]	3989.25	127.781	85.7865	139.582	379.152	6.8466	175.193	1400.94	2.99937	0.449797	NM_002466	4605	GO:0003677(DNA binding)|GO:0003700(sequence-specific DNA binding transcription factor activity)|GO:0005634(nucleus)|GO:0006355(regulation of transcription, DNA-dependent)
CARTPT	Homo sapiens CART prepropeptide (CARTPT), mRNA [NM_004291]	3.4598	2.8498	3.1705	2.8501	2.8739	3887.01	1297.58	3.16003	-8.68166	0.422737	NM_004291	9607	GO:0000186(activation of MAPKK activity)|GO:0001678(cellular glucose homeostasis)|GO:0003674(molecular_function)|GO:0005515(protein binding)|GO:0005576(extracellular region)|GO:0005615(extracellular space)|GO:0007165(signal transduction)|GO:0007186(G-protein coupled receptor protein signaling pathway)|GO:0007218(neuropeptide signaling pathway)|GO:0007267(cell-cell signaling)|GO:0007268(synaptic t…
MASP1	Homo sapiens mannan-binding lectin serine peptidase 1 (C4/C2 activating component of Ra-reactive factor) (MASP1), transcript variant 3, mRNA [NM_001031849]	5.5358	8.3318	11.0744	43.1113	44.1447	10.8402	32.6987	8.314	-1.97562	0.186352	NM_001031849	5648	GO:0001867(complement activation, lectin pathway)|GO:0003824(catalytic activity)|GO:0004252(serine-type endopeptidase activity)|GO:0005509(calcium ion binding)|GO:0005515(protein binding)|GO:0005576(extracellular region)|GO:0005615(extracellular space)|GO:0006508(proteolysis)|GO:0006956(complement activation)|GO:0008233(peptidase activity)|GO:0042803(protein homodimerization activity)|GO:0045087(…
DGCR6L	Homo sapiens DiGeorge syndrome critical region gene 6-like (DGCR6L), mRNA [NM_033257]	502.835	290.626	497.202	113.285	605.513	225.505	314.768	430.221	0.45079	0.649078	NM_033257	85359	GO:0005634(nucleus)
LAMA1	Homo sapiens laminin, alpha 1 (LAMA1), mRNA [NM_005559]	284.481	3.4474	8.4752	250.783	464.021	9.9386	241.581	98.8013	-1.2899	0.464491	NM_005559	284217	GO:0005102(receptor binding)|GO:0005201(extracellular matrix structural constituent)|GO:0005576(extracellular region)|GO:0005578(proteinaceous extracellular matrix)|GO:0005604(basement membrane)|GO:0005606(laminin-1 complex)|GO:0005608(laminin-3 complex)|GO:0005615(extracellular space)|GO:0007166(cell surface receptor linked signaling pathway)|GO:0007411(axon guidance)|GO:0030155(regulation of ce…
NLRP7	Homo sapiens NLR family, pyrin domain containing 7 (NLRP7), transcript variant 1, mRNA [NM_139176]	3.1275	3.0847	45.0769	3.3812	3.3527	3.4397	3.3912	17.0964	2.33382	0.429906	NM_139176	199713	GO:0000166(nucleotide binding)|GO:0005524(ATP binding)
RRM1	Homo sapiens ribonucleotide reductase M1 (RRM1), mRNA [NM_001033]	2.9801	2.9849	3.1354	30.2363	31.6227	2.9283	21.5958	3.03347	-2.83171	0.186788	NM_001033	6240	GO:0004748(ribonucleoside-diphosphate reductase activity)|GO:0005524(ATP binding)|GO:0005654(nucleoplasm)|GO:0005737(cytoplasm)|GO:0005829(cytosol)|GO:0005971(ribonucleoside-diphosphate reductase complex)|GO:0006260(DNA replication)|GO:0009263(deoxyribonucleotide biosynthetic process)|GO:0015949(nucleobase, nucleoside and nucleotide interconversion)|GO:0016491(oxidoreductase activity)|GO:0017076(…
SAC3D1	Homo sapiens SAC3 domain containing 1 (SAC3D1), mRNA [NM_013299]	250.627	881.148	602.047	78.0082	505.204	3.2698	195.494	577.941	1.5638	0.0898124	NM_013299	29901	GO:0005515(protein binding)|GO:0005737(cytoplasm)|GO:0005815(microtubule organizing center)|GO:0005819(spindle)|GO:0005856(cytoskeleton)|GO:0007049(cell cycle)|GO:0007067(mitosis)|GO:0051301(cell division)
RPRD2	Homo sapiens regulation of nuclear pre-mRNA domain containing 2 (RPRD2), mRNA [NM_015203]	2.9483	3.0783	2.8528	2.9462	2.8923	3.2239	3.0208	2.9598	-0.029431	0.745476	NM_015203	23248
FBXO41	Homo sapiens F-box protein 41 (FBXO41), mRNA [NM_001080410]	3.4344	4.8855	100.269	4.3893	3.2329	8.8657	5.49597	36.1962	2.71939	0.418369	NM_001080410	150726	GO:0005622(intracellular)|GO:0008270(zinc ion binding)
C9orf116	Homo sapiens chromosome 9 open reading frame 116 (C9orf116), transcript variant 1, mRNA [NM_001048265]	12.3743	19.6659	6.6965	3.2952	53.4385	16.4527	24.3955	12.9122	-0.917875	0.452185	NM_001048265	138162
CR619482	full-length cDNA clone CS0DI014YE21 of Placenta Cot 25-normalized of Homo sapiens (human) [CR590938]	3.3608	3.4349	3.4583	3.5295	3.5081	3.3044	3.44733	3.418	-0.0123284	0.788127
NECAP1	Homo sapiens NECAP endocytosis associated 1 (NECAP1), transcript variant 1, mRNA [NM_015509]	204.375	242.182	322.26	75.9681	126.531	7.2403	69.9132	256.272	1.87404	0.101647	NM_015509	25977	GO:0005886(plasma membrane)|GO:0006897(endocytosis)|GO:0015031(protein transport)|GO:0030665(clathrin coated vesicle membrane)|GO:0031410(cytoplasmic vesicle)
SP7	Homo sapiens Sp7 transcription factor (SP7), transcript variant 2, mRNA [NM_152860]	34.7114	2.8662	22.4991	36.8905	3.0093	2.8991	14.2663	20.0256	0.489232	0.494184	NM_152860	121340	GO:0001649(osteoblast differentiation)|GO:0003677(DNA binding)|GO:0005622(intracellular)|GO:0005634(nucleus)|GO:0006355(regulation of transcription, DNA-dependent)|GO:0006357(regulation of transcription from RNA polymerase II promoter)|GO:0008270(zinc ion binding)|GO:0046872(metal ion binding)
CSRP2	Homo sapiens cysteine and glycine-rich protein 2 (CSRP2), mRNA [NM_001321]	22.8026	47.1343	10.9036	6.4206	21.2064	32.2317	19.9529	26.9468	0.433517	0.675724	NM_001321	1466	GO:0003674(molecular_function)|GO:0005634(nucleus)|GO:0007275(multicellular organismal development)|GO:0008270(zinc ion binding)|GO:0030154(cell differentiation)|GO:0045445(myoblast differentiation)|GO:0046872(metal ion binding)
ENST00000397861	chromosome 17 open reading frame 67 [Source:HGNC Symbol;Acc:27900] [ENST00000397861]	7.2636	44.1591	8.3487	5.9589	48.9545	35.6654	30.1929	19.9238	-0.599718	0.359388	XM_001719398	339210	GO:0005576(extracellular region)
CCDC74B	Homo sapiens coiled-coil domain containing 74B (CCDC74B), mRNA [NM_207310]	26.5508	26.7118	62.9136	13.7501	7.6367	283.959	101.782	38.7254	-1.39413	0.508553	NM_207310	91409
UBE2DNL	Homo sapiens ubiquitin-conjugating enzyme E2D N-terminal like (pseudogene) (UBE2DNL), non-coding RNA [NR_024062]	9.6859	2.8607	3.1084	26.3349	36.1928	2.8407	21.7895	5.21833	-2.06197	0.229677	NR_024062	100131816	GO:0016881(acid-amino acid ligase activity)
ZMYM5	Homo sapiens zinc finger, MYM-type 5 (ZMYM5), transcript variant 1, mRNA [NM_001039650]	4.9348	5.2752	12.5827	20.535	7.8748	149.808	59.4058	7.59757	-2.967	0.350377	NM_001039650	9205	GO:0005634(nucleus)|GO:0008270(zinc ion binding)|GO:0046872(metal ion binding)
CRYGB	Homo sapiens crystallin, gamma B (CRYGB), mRNA [NM_005210]	11.5054	31.2352	29.2403	13.9593	13.1272	25.4998	17.5288	23.9936	0.452927	0.399677	NM_005210	1419	GO:0001654(eye development)|GO:0002088(lens development in camera-type eye)|GO:0005212(structural constituent of eye lens)|GO:0005575(cellular_component)|GO:0005634(nucleus)|GO:0005737(cytoplasm)|GO:0007601(visual perception)|GO:0070309(lens fiber cell morphogenesis)
KIRREL2	Homo sapiens kin of IRRE like 2 (Drosophila) (KIRREL2), transcript variant 3, mRNA [NM_199180]	23.5226	3.2937	3.1354	39.6487	3.2797	3.3204	15.4163	9.9839	-0.626778	0.416566	NM_199180	84063	GO:0005886(plasma membrane)|GO:0007155(cell adhesion)|GO:0016020(membrane)|GO:0016021(integral to membrane)
REL	Homo sapiens v-rel reticuloendotheliosis viral oncogene homolog (avian) (REL), mRNA [NM_002908]	3.4105	3.4646	6.4516	3.7908	4.0181	3.8616	3.89017	4.44223	0.191453	0.642626	NM_002908	5966	GO:0001816(cytokine production)|GO:0003677(DNA binding)|GO:0003700(sequence-specific DNA binding transcription factor activity)|GO:0005515(protein binding)|GO:0005634(nucleus)|GO:0006355(regulation of transcription, DNA-dependent)|GO:0043123(positive regulation of I-kappaB kinase/NF-kappaB cascade)|GO:0045084(positive regulation of interleukin-12 biosynthetic process)|GO:0045893(positive regulati…
NUDC	Homo sapiens nuclear distribution gene C homolog (A. nidulans) (NUDC), mRNA [NM_006600]	109.272	211.267	433.171	43.3534	199.783	3.1384	82.0917	251.237	1.61374	0.326831	NM_006600	10726	GO:0000087(M phase of mitotic cell cycle)|GO:0000236(mitotic prometaphase)|GO:0000278(mitotic cell cycle)|GO:0000910(cytokinesis)|GO:0005634(nucleus)|GO:0005654(nucleoplasm)|GO:0005737(cytoplasm)|GO:0005794(Golgi apparatus)|GO:0005829(cytosol)|GO:0005856(cytoskeleton)|GO:0005874(microtubule)|GO:0007097(nuclear migration)|GO:0007275(multicellular organismal development)|GO:0008283(cell proliferati…
NDUFS5	Homo sapiens NADH dehydrogenase (ubiquinone) Fe-S protein 5, 15kDa (NADH-coenzyme Q reductase) (NDUFS5), nuclear gene encoding mitochondrial protein, transcript variant 1, mRNA [NM_004552]	402.301	613.618	545.983	3428.69	220.709	23.2771	1224.22	520.634	-1.23353	0.606406	NM_004552	4725	GO:0005739(mitochondrion)|GO:0005743(mitochondrial inner membrane)|GO:0005747(mitochondrial respiratory chain complex I)|GO:0005758(mitochondrial intermembrane space)|GO:0006120(mitochondrial electron transport, NADH to ubiquinone)|GO:0006810(transport)|GO:0008137(NADH dehydrogenase (ubiquinone) activity)|GO:0016020(membrane)|GO:0022904(respiratory electron transport chain)|GO:0032981(mitochondri…
FLJ22795	Homo sapiens uncharacterized LOC388152 (LOC388152), non-coding RNA [NR_027001]	282.479	57.5191	263.346	151.598	146.147	223.622	173.789	201.115	0.210682	0.709599	NR_027001	388152
TFCP2	Homo sapiens transcription factor CP2 (TFCP2), transcript variant 1, mRNA [NM_005653]	764.237	1209.41	331.161	521.155	658.516	486.699	555.457	768.269	0.467936	0.407301	NM_005653	7024	GO:0003677(DNA binding)|GO:0003700(sequence-specific DNA binding transcription factor activity)|GO:0005575(cellular_component)|GO:0005634(nucleus)|GO:0006357(regulation of transcription from RNA polymerase II promoter)
TCTE1	Homo sapiens t-complex-associated-testis-expressed 1 (TCTE1), mRNA [NM_182539]	439.604	220.041	435.367	151.421	271.015	462.645	295.027	365.004	0.307064	0.587639	NM_182539	202500
ACAT1	Homo sapiens acetyl-CoA acetyltransferase 1 (ACAT1), nuclear gene encoding mitochondrial protein, mRNA [NM_000019]	32.7536	2.9621	296.45	23.6799	76.9635	260.324	120.322	110.722	-0.119965	0.799285	NM_000019	38	GO:0001889(liver development)|GO:0003985(acetyl-CoA C-acetyltransferase activity)|GO:0005739(mitochondrion)|GO:0005743(mitochondrial inner membrane)|GO:0005759(mitochondrial matrix)|GO:0007420(brain development)|GO:0009083(branched chain family amino acid catabolic process)|GO:0009725(response to hormone stimulus)|GO:0014070(response to organic cyclic compound)|GO:0016747(transferase activity, tr…
WFDC3	Homo sapiens WAP four-disulfide core domain 3 (WFDC3), mRNA [NM_080614]	307.423	411.114	156.251	479.845	1466.53	1009.6	985.326	291.596	-1.75663	0.121754	NM_080614	140686	GO:0004867(serine-type endopeptidase inhibitor activity)|GO:0005576(extracellular region)|GO:0030414(peptidase inhibitor activity)
LOC100169752	Homo sapiens uncharacterized LOC100169752 (LOC100169752), non-coding RNA [NR_023362]	3.4598	3.5491	3.021	3.4375	3.4765	3.0441	3.31937	3.3433	0.0103648	0.477801	NR_023362	100169752
FERMT3	Homo sapiens fermitin family member 3 (FERMT3), transcript variant URP2LF, mRNA [NM_178443]	696.907	792.342	612.829	438.863	99.4314	3.9895	180.761	700.692	1.95469	0.0597836	NM_178443	83706	GO:0002102(podosome)|GO:0005178(integrin binding)|GO:0007155(cell adhesion)|GO:0007159(leukocyte cell-cell adhesion)|GO:0030054(cell junction)|GO:0033622(integrin activation)|GO:0033632(regulation of cell-cell adhesion mediated by integrin)|GO:0042995(cell projection)|GO:0070527(platelet aggregation)
POLR3F	Homo sapiens polymerase (RNA) III (DNA directed) polypeptide F, 39 kDa (POLR3F), mRNA [NM_006466]	3.675	40.9137	3.4503	3.4325	52.4918	2.8584	19.5942	16.013	-0.291186	0.465073	NM_006466	10621	GO:0003677(DNA binding)|GO:0003899(DNA-directed RNA polymerase activity)|GO:0005515(protein binding)|GO:0005634(nucleus)|GO:0005654(nucleoplasm)|GO:0005666(DNA-directed RNA polymerase III complex)|GO:0006351(transcription, DNA-dependent)|GO:0006359(regulation of transcription from RNA polymerase III promoter)|GO:0006383(transcription from RNA polymerase III promoter)|GO:0006385(transcription elon…
LOC349196	Homo sapiens uncharacterized LOC349196 (LOC349196), non-coding RNA [NR_027000]	2.9304	2.9014	3.0509	2.8364	2.9101	2.8659	2.8708	2.9609	0.0445829	0.248616	NR_027000	349196
QTRT1	Homo sapiens queuine tRNA-ribosyltransferase 1 (QTRT1), mRNA [NM_031209]	11.9006	22.1586	37.9814	11.3617	13.3467	5.2357	9.98137	24.0135	1.26654	0.28337	NM_031209	81890	GO:0005634(nucleus)|GO:0005737(cytoplasm)|GO:0005739(mitochondrion)|GO:0005840(ribosome)|GO:0006400(tRNA modification)|GO:0008479(queuine tRNA-ribosyltransferase activity)|GO:0008616(queuosine biosynthetic process)|GO:0016757(transferase activity, transferring glycosyl groups)|GO:0046872(metal ion binding)
AOC3	Homo sapiens amine oxidase, copper containing 3 (vascular adhesion protein 1) (AOC3), mRNA [NM_003734]	12.9674	21.051	7.1539	3.3114	8.7263	18.9644	10.334	13.7241	0.409308	0.700601	NM_003734	8639	GO:0005261(cation channel activity)|GO:0005507(copper ion binding)|GO:0005509(calcium ion binding)|GO:0005886(plasma membrane)|GO:0006954(inflammatory response)|GO:0007155(cell adhesion)|GO:0008131(primary amine oxidase activity)|GO:0009308(amine metabolic process)|GO:0009986(cell surface)|GO:0016021(integral to membrane)|GO:0016491(oxidoreductase activity)|GO:0042803(protein homodimerization act…
LOC440419	Homo sapiens TBC1 domain family, member 3H pseudogene (LOC440419), non-coding RNA [NR_033892]	3.2353	3.1345	6.9255	3.544	3.5081	409.149	138.734	4.43177	-4.96829	0.421671	NR_033892	440419
C1orf74	Homo sapiens chromosome 1 open reading frame 74 (C1orf74), mRNA [NM_152485]	19.5977	30.4449	31.8095	24.3197	15.1784	8.5755	16.0245	27.284	0.767775	0.308414	NM_152485	148304
CCDC89	Homo sapiens coiled-coil domain containing 89 (CCDC89), mRNA [NM_152723]	84.1342	77.4756	112.402	91.1793	122.263	187.19	133.544	91.3373	-0.548038	0.164113	NM_152723	220388	GO:0005634(nucleus)|GO:0005737(cytoplasm)
CIB4	Homo sapiens calcium and integrin binding family member 4 (CIB4), mRNA [NM_001029881]	21.3497	7.5576	30.1945	22.9689	39.2638	5.598	22.6102	19.7006	-0.198736	0.874514	NM_001029881	130106	GO:0005509(calcium ion binding)
TMEM167B	Homo sapiens transmembrane protein 167B (TMEM167B), mRNA [NM_020141]	13.8948	24.8386	42.8558	5.3268	15.5385	3.0719	7.97907	27.1964	1.76912	0.202653	NM_020141	56900	GO:0000139(Golgi membrane)|GO:0005794(Golgi apparatus)|GO:0016020(membrane)|GO:0016021(integral to membrane)
MRPL37	Homo sapiens mitochondrial ribosomal protein L37 (MRPL37), nuclear gene encoding mitochondrial protein, mRNA [NM_016491]	3.261	3.3122	3.4657	3.3609	10416.6	3.2428	3474.39	3.3463	-10.02	0.422657	NM_016491	51253	GO:0003735(structural constituent of ribosome)|GO:0005739(mitochondrion)|GO:0005761(mitochondrial ribosome)|GO:0005840(ribosome)|GO:0006412(translation)
BTNL9	Homo sapiens butyrophilin-like 9 (BTNL9), mRNA [NM_152547]	76.7638	25.8982	201.922	57.9487	80.3178	189.399	109.222	101.528	-0.105386	0.773845	NM_152547	153579	GO:0016020(membrane)|GO:0016021(integral to membrane)
C9orf71	Homo sapiens chromosome 9 open reading frame 71 (C9orf71), mRNA [NM_153237]	3.1656	3.5576	3.1477	76.7518	46.3159	3.9242	42.3306	3.2903	-3.68541	0.205506	NM_153237	169693	GO:0016020(membrane)|GO:0016021(integral to membrane)
OSGIN2	Homo sapiens oxidative stress induced growth inhibitor family member 2 (OSGIN2), transcript variant 2, mRNA [NM_004337]	118.147	34.9603	46.3334	7.4661	105.386	76.9635	63.2719	66.4801	0.0713561	0.958753	NM_004337	734	GO:0003674(molecular_function)|GO:0005575(cellular_component)|GO:0007126(meiosis)|GO:0007281(germ cell development)
PBX1	Homo sapiens pre-B-cell leukemia homeobox 1 (PBX1), transcript variant 1, mRNA [NM_002585]	15.0306	25.8641	8.4752	3.4868	10.4527	47.6138	20.5178	16.4566	-0.318204	0.838737	NM_002585	5087	GO:0001655(urogenital system development)|GO:0001658(branching involved in ureteric bud morphogenesis)|GO:0003677(DNA binding)|GO:0003700(sequence-specific DNA binding transcription factor activity)|GO:0005515(protein binding)|GO:0005634(nucleus)|GO:0005667(transcription factor complex)|GO:0005730(nucleolus)|GO:0005737(cytoplasm)|GO:0006355(regulation of transcription, DNA-dependent)|GO:0006694(s…
ZBED4	Homo sapiens zinc finger, BED-type containing 4 (ZBED4), mRNA [NM_014838]	6.7691	12.766	157.323	18.5869	7.1005	10.7501	12.1458	58.9526	2.27909	0.449082	NM_014838	9889	GO:0003677(DNA binding)|GO:0005634(nucleus)|GO:0005737(cytoplasm)|GO:0046872(metal ion binding)|GO:0046983(protein dimerization activity)
SEDLP	Homo sapiens trafficking protein particle complex 2 pseudogene 1 (TRAPPC2P1), non-coding RNA [NR_002166]	17.7336	92.9807	3.2042	137.084	3.1745	3.1333	47.7972	37.9728	-0.331958	0.886075	NR_002166	10597	GO:0005622(intracellular)|GO:0005634(nucleus)|GO:0005737(cytoplasm)|GO:0005783(endoplasmic reticulum)|GO:0005794(Golgi apparatus)|GO:0006351(transcription, DNA-dependent)|GO:0006888(ER to Golgi vesicle-mediated transport)|GO:0016192(vesicle-mediated transport)|GO:0048471(perinuclear region of cytoplasm)
HGSNAT	Homo sapiens heparan-alpha-glucosaminide N-acetyltransferase (HGSNAT), mRNA [NM_152419]	3.3127	4.3153	3.3919	3.7261	3.143	7.3356	4.7349	3.6733	-0.366257	0.555318	NM_152419	138050	GO:0005765(lysosomal membrane)|GO:0007041(lysosomal transport)|GO:0015019(heparan-alpha-glucosaminide N-acetyltransferase activity)|GO:0016020(membrane)|GO:0016021(integral to membrane)|GO:0016746(transferase activity, transferring acyl groups)|GO:0051259(protein oligomerization)
C11orf16	Homo sapiens chromosome 11 open reading frame 16 (C11orf16), mRNA [NM_020643]	25.7524	33.9644	115.015	50.2481	3.1817	3.1437	18.8578	58.2439	1.62694	0.424735	NM_020643	56673
KIAA0329	Homo sapiens tectonin beta-propeller repeat containing 2 (TECPR2), transcript variant 1, mRNA [NM_014844]	17.1106	190.705	10.7481	17.0013	6.2379	5.6958	9.645	72.8546	2.91717	0.406717	NM_014844	9895	GO:0005515(protein binding)
MRPS23	Homo sapiens mitochondrial ribosomal protein S23 (MRPS23), nuclear gene encoding mitochondrial protein, mRNA [NM_016070]	26.6052	38.0495	42.9715	31.0875	72.8796	4.1137	36.0269	35.8754	-0.00608094	0.994989	NM_016070	51649	GO:0003735(structural constituent of ribosome)|GO:0005739(mitochondrion)|GO:0005840(ribosome)|GO:0006412(translation)|GO:0031965(nuclear membrane)|GO:0045111(intermediate filament cytoskeleton)
C12orf10	Homo sapiens chromosome 12 open reading frame 10 (C12orf10), mRNA [NM_021640]	1910.91	141.285	3.1477	174.06	77.3405	1325.69	525.696	685.116	0.382119	0.87357	NM_021640	60314	GO:0003674(molecular_function)|GO:0005575(cellular_component)|GO:0005634(nucleus)|GO:0005739(mitochondrion)|GO:0043473(pigmentation)
HMCN1	Homo sapiens hemicentin 1 (HMCN1), mRNA [NM_031935]	3.2963	4.1866	3.2992	3.3057	3.3002	57.9039	21.5033	3.59403	-2.58088	0.431997	NM_031935	83872	GO:0005509(calcium ion binding)|GO:0005576(extracellular region)|GO:0005604(basement membrane)|GO:0005938(cell cortex)|GO:0007601(visual perception)|GO:0030054(cell junction)|GO:0050896(response to stimulus)
BRCC3	Homo sapiens BRCA1/BRCA2-containing complex, subunit 3 (BRCC3), transcript variant 2, mRNA [NM_001018055]	269.578	251.463	549.984	299.917	962.72	198.416	487.018	357.008	-0.448017	0.716388	NM_001018055	79184	GO:0000151(ubiquitin ligase complex)|GO:0000152(nuclear ubiquitin ligase complex)|GO:0004221(ubiquitin thiolesterase activity)|GO:0004843(ubiquitin-specific protease activity)|GO:0005515(protein binding)|GO:0005634(nucleus)|GO:0006302(double-strand break repair)|GO:0006508(proteolysis)|GO:0008233(peptidase activity)|GO:0008237(metallopeptidase activity)|GO:0010165(response to X-ray)|GO:0010212(re…
C8orf30A	Homo sapiens family with sequence similarity 203, member A (FAM203A), mRNA [NM_016458]	3027.6	3.0594	3.0032	21.7964	2.9704	3.0958	9.28753	1011.22	6.76659	0.42265	NM_016458	51236	GO:0003674(molecular_function)|GO:0005488(binding)|GO:0005575(cellular_component)|GO:0008150(biological_process)
TMEM179B	Homo sapiens transmembrane protein 179B (TMEM179B), mRNA [NM_199337]	9.9544	12.1622	4.8607	53.9912	46.4327	12.6012	37.675	8.99243	-2.06683	0.118136	NM_199337	374395	GO:0016020(membrane)|GO:0016021(integral to membrane)
MUC4	Homo sapiens mucin 4, cell surface associated (MUC4), transcript variant 1, mRNA [NM_018406]	612.603	683.973	1834.16	36628.1	1984.85	66598.7	35070.5	1043.58	-5.07065	0.204813	NM_018406	4585	GO:0005176(ErbB-2 class receptor binding)|GO:0005201(extracellular matrix structural constituent)|GO:0005576(extracellular region)|GO:0005578(proteinaceous extracellular matrix)|GO:0005886(plasma membrane)|GO:0005887(integral to plasma membrane)|GO:0007155(cell adhesion)|GO:0007160(cell-matrix adhesion)|GO:0008150(biological_process)|GO:0016020(membrane)|GO:0030197(extracellular matrix constituen…
UNQ6975	Homo sapiens putative uncharacterized protein UNQ6975/PRO21958 (UNQ6975), non-coding RNA [NR_033831]	3.5731	3.7869	5.8282	4.2698	4.6551	67.3446	25.4232	4.39607	-2.53186	0.40806	NR_033831	400952	GO:0005576(extracellular region)
ATIC	Homo sapiens 5-aminoimidazole-4-carboxamide ribonucleotide formyltransferase/IMP cyclohydrolase (ATIC), mRNA [NM_004044]	1689.69	1154.09	670.666	1861.2	989.287	1379.11	1409.87	1171.48	-0.267225	0.447493	NM_004044	471	GO:0003937(IMP cyclohydrolase activity)|GO:0004643(phosphoribosylaminoimidazolecarboxamide formyltransferase activity)|GO:0005739(mitochondrion)|GO:0005829(cytosol)|GO:0006139(nucleobase, nucleoside, nucleotide and nucleic acid metabolic process)|GO:0006144(purine base metabolic process)|GO:0006164(purine nucleotide biosynthetic process)|GO:0009168(purine ribonucleoside monophosphate biosynthetic…
RPL39	Homo sapiens ribosomal protein L39 (RPL39), mRNA [NM_001000]	42.8644	7.5576	4.3108	5.5907	53.4688	1007.92	355.661	18.2443	-4.28499	0.418689	NM_001000	6170	GO:0003723(RNA binding)|GO:0003735(structural constituent of ribosome)|GO:0005622(intracellular)|GO:0005829(cytosol)|GO:0005840(ribosome)|GO:0006412(translation)|GO:0006414(translational elongation)|GO:0006415(translational termination)|GO:0010467(gene expression)|GO:0016032(viral reproduction)|GO:0016070(RNA metabolic process)|GO:0016071(mRNA metabolic process)|GO:0019058(viral infectious cycle)…
C10orf93	Homo sapiens chromosome 10 open reading frame 93 (C10orf93), mRNA [NM_173572]	3.5435	3.7127	5.0647	4.1539	4.4757	3.7283	4.1193	4.10697	-0.00432596	0.987096	NM_173572	255352
C11orf45	Homo sapiens chromosome 11 open reading frame 45 (C11orf45), mRNA [NM_145013]	26.8632	3.1972	3.2723	3.1336	3.3863	3.2902	3.27003	11.1109	1.7646	0.427704	NM_145013	219833	GO:0005576(extracellular region)
ADO	Homo sapiens 2-aminoethanethiol (cysteamine) dioxygenase (ADO), mRNA [NM_032804]	3.4037	3.4279	2.9696	23.4285	7559.73	3.0112	2528.72	3.26707	-9.5962	0.421119	NM_032804	84890	GO:0005739(mitochondrion)|GO:0016491(oxidoreductase activity)|GO:0046872(metal ion binding)|GO:0047800(cysteamine dioxygenase activity)
ZNF493	Homo sapiens zinc finger protein 493 (ZNF493), transcript variant 3, mRNA [NM_001076678]	3.7203	3.4002	169.393	3.4264	58.3227	4.8139	22.1877	58.8379	1.40699	0.634125	NM_001076678	284443	GO:0003677(DNA binding)|GO:0005622(intracellular)|GO:0005634(nucleus)|GO:0006355(regulation of transcription, DNA-dependent)|GO:0008270(zinc ion binding)|GO:0046872(metal ion binding)
LOC644489	Unknown	3.1976	3.3	3.0941	3.1216	3.2584	3.3094	3.2298	3.19723	-0.0146208	0.756949
C6orf115	Homo sapiens chromosome 6 open reading frame 115 (C6orf115), mRNA [NM_021243]	4.9829	4.0066	3.4739	3.4678	49.2565	5.4971	19.4071	4.15447	-2.22385	0.417076	NM_021243	58527
LEMD2	Homo sapiens LEM domain containing 2 (LEMD2), transcript variant 1, mRNA [NM_181336]	1622.13	3.6081	3.1477	3.2092	134.77	4.2177	47.399	542.963	3.51793	0.471539	NM_181336	221496	GO:0005634(nucleus)|GO:0005637(nuclear inner membrane)|GO:0005639(integral to nuclear inner membrane)|GO:0016020(membrane)|GO:0016021(integral to membrane)|GO:0031965(nuclear membrane)
THC2681673	Homo sapiens Skint-like, pseudogene (SKINTL), non-coding RNA [NR_026749]	45.1505	42.5246	18.1289	11.3617	17.6227	17912.4	5980.45	35.268	-7.40575	0.424545	NR_026749	391037	GO:0016020(membrane)|GO:0016021(integral to membrane)
FAM162B	Homo sapiens family with sequence similarity 162, member B (FAM162B), mRNA [NM_001085480]	3.5872	3.3	5.1946	3.7908	4.0181	6.5656	4.7915	4.02727	-0.250676	0.152031	NM_001085480	221303	GO:0016020(membrane)|GO:0016021(integral to membrane)
ADSSL1	Homo sapiens adenylosuccinate synthase like 1 (ADSSL1), transcript variant 1, mRNA [NM_199165]	1149.73	1253.27	1540.38	531.899	891.29	57.8599	493.683	1314.46	1.41281	0.136521	NM_199165	122622	GO:0000166(nucleotide binding)|GO:0000287(magnesium ion binding)|GO:0002376(immune system process)|GO:0004019(adenylosuccinate synthase activity)|GO:0005525(GTP binding)|GO:0005737(cytoplasm)|GO:0005829(cytosol)|GO:0006144(purine base metabolic process)|GO:0006164(purine nucleotide biosynthetic process)|GO:0006167(AMP biosynthetic process)|GO:0009168(purine ribonucleoside monophosphate biosynthet…
CORO1C	Homo sapiens coronin, actin binding protein, 1C (CORO1C), transcript variant 1, mRNA [NM_014325]	3.5435	5.1544	4.0301	4.7279	3.3369	9.4232	5.82933	4.24267	-0.45836	0.527239	NM_014325	23603	GO:0006909(phagocytosis)|GO:0007165(signal transduction)|GO:0015629(actin cytoskeleton)|GO:0030036(actin cytoskeleton organization)|GO:0051015(actin filament binding)
IMP5	Homo sapiens intramembrane protease 5 (IMP5), mRNA [NM_175882]	199.829	334.788	601.57	66.9793	210.73	6.3798	94.6965	378.729	1.99978	0.209485	NM_175882	162540	GO:0004190(aspartic-type endopeptidase activity)|GO:0006508(proteolysis)|GO:0008233(peptidase activity)|GO:0016020(membrane)|GO:0016021(integral to membrane)
RPS6KA5	Homo sapiens ribosomal protein S6 kinase, 90kDa, polypeptide 5 (RPS6KA5), transcript variant 1, mRNA [NM_004755]	190.816	441.286	146.172	327.411	179.641	131.56	212.871	259.425	0.285338	0.727143	NM_004755	9252	GO:0000166(nucleotide binding)|GO:0000287(magnesium ion binding)|GO:0001818(negative regulation of cytokine production)|GO:0002224(toll-like receptor signaling pathway)|GO:0002755(MyD88-dependent toll-like receptor signaling pathway)|GO:0002756(MyD88-independent toll-like receptor signaling pathway)|GO:0004672(protein kinase activity)|GO:0004674(protein serine/threonine kinase activity)|GO:000552…
MAPRE1	Homo sapiens microtubule-associated protein, RP/EB family, member 1 (MAPRE1), mRNA [NM_012325]	12.6712	26.9288	28.7214	12.7984	14.229	51.9226	26.3167	22.7738	-0.208602	0.767998	NM_012325	22919	GO:0000086(G2/M transition of mitotic cell cycle)|GO:0000087(M phase of mitotic cell cycle)|GO:0000236(mitotic prometaphase)|GO:0000278(mitotic cell cycle)|GO:0005515(protein binding)|GO:0005737(cytoplasm)|GO:0005794(Golgi apparatus)|GO:0005813(centrosome)|GO:0005819(spindle)|GO:0005829(cytosol)|GO:0005856(cytoskeleton)|GO:0005874(microtubule)|GO:0005881(cytoplasmic microtubule)|GO:0008022(protei…
NXPH3	Homo sapiens neurexophilin 3 (NXPH3), mRNA [NM_007225]	38.7579	2.8975	3.0364	2.8432	2.8441	2.9153	2.86753	14.8973	2.37717	0.419848	NM_007225	11248	GO:0003674(molecular_function)|GO:0005102(receptor binding)|GO:0005576(extracellular region)|GO:0007218(neuropeptide signaling pathway)
ATG10	Homo sapiens ATG10 autophagy related 10 homolog (S. cerevisiae) (ATG10), transcript variant 2, mRNA [NM_031482]	4.0664	10.4466	7.7471	8.4006	81.2564	15.3197	34.9922	7.42003	-2.23754	0.33063	NM_031482	83734	GO:0005622(intracellular)|GO:0005737(cytoplasm)|GO:0006497(protein lipidation)|GO:0006914(autophagy)|GO:0015031(protein transport)|GO:0016874(ligase activity)|GO:0019777(Atg12 ligase activity)|GO:0031401(positive regulation of protein modification process)|GO:0032446(protein modification by small protein conjugation)|GO:0034263(autophagy in response to ER overload)
APOBEC3A	Homo sapiens apolipoprotein B mRNA editing enzyme, catalytic polypeptide-like 3A (APOBEC3A), transcript variant 1, mRNA [NM_145699]	12.5927	14.5855	20.3956	9.4981	15.4369	32.8917	19.2756	15.8579	-0.281569	0.541183	NM_145699	200315	GO:0004126(cytidine deaminase activity)|GO:0005634(nucleus)|GO:0005737(cytoplasm)|GO:0008270(zinc ion binding)|GO:0009972(cytidine deamination)|GO:0010529(negative regulation of transposition)|GO:0016787(hydrolase activity)|GO:0045071(negative regulation of viral genome replication)|GO:0045087(innate immune response)|GO:0046872(metal ion binding)|GO:0051607(defense response to virus)|GO:0070383(D…
SILV	Homo sapiens premelanosome protein (PMEL), transcript variant 3, mRNA [NM_006928]	3.0978	15.8859	1199.27	3.1935	3.0093	70.4657	25.5562	406.083	3.99003	0.416151	NM_006928	6490	GO:0005515(protein binding)|GO:0005576(extracellular region)|GO:0005768(endosome)|GO:0005783(endoplasmic reticulum)|GO:0005789(endoplasmic reticulum membrane)|GO:0005794(Golgi apparatus)|GO:0005886(plasma membrane)|GO:0016021(integral to membrane)|GO:0032438(melanosome organization)|GO:0032585(multivesicular body membrane)|GO:0042438(melanin biosynthetic process)|GO:0042470(melanosome)
NSF	Homo sapiens N-ethylmaleimide-sensitive factor (NSF), transcript variant 1, mRNA [NM_006178]	7.8207	8.1321	37.9307	54.0463	63.8635	12.427	43.4456	17.9612	-1.27433	0.425012	NM_006178	4905	GO:0000166(nucleotide binding)|GO:0005515(protein binding)|GO:0005524(ATP binding)|GO:0005737(cytoplasm)|GO:0005795(Golgi stack)|GO:0005829(cytosol)|GO:0006813(potassium ion transport)|GO:0007268(synaptic transmission)|GO:0008022(protein C-terminus binding)|GO:0015031(protein transport)|GO:0016192(vesicle-mediated transport)|GO:0016787(hydrolase activity)|GO:0017137(Rab GTPase binding)|GO:0017157…
ICA1L	Homo sapiens islet cell autoantigen 1,69kDa-like (ICA1L), transcript variant 2, mRNA [NM_178231]	3.4723	6.6565	3.5384	3.7261	3.3863	9.6644	5.59227	4.55573	-0.29575	0.741637	NM_178231	130026
FAM101B	Homo sapiens family with sequence similarity 101, member B (FAM101B), mRNA [NM_182705]	6.5921	8.7583	12.1663	5.4277	5.8291	8.9217	6.72617	9.17223	0.447489	0.0634321	NM_182705	359845
RRP9	Homo sapiens ribosomal RNA processing 9, small subunit (SSU) processome component, homolog (yeast) (RRP9), mRNA [NM_004704]	7.1085	25.6223	51.7387	3.5576	7.1613	63.2701	24.663	28.1565	0.19112	0.725635	NM_004704	9136	GO:0003723(RNA binding)|GO:0005634(nucleus)|GO:0005730(nucleolus)|GO:0005732(small nucleolar ribonucleoprotein complex)|GO:0006364(rRNA processing)|GO:0030532(small nuclear ribonucleoprotein complex)
CDRT15	Homo sapiens CMT1A duplicated region transcript 15 (CDRT15), mRNA [NM_001007530]	3.2314	44.7714	276.676	3.3057	48.5855	5.0988	18.9967	108.226	2.51023	0.430972	NM_001007530	146822
GSTM4	Homo sapiens glutathione S-transferase mu 4 (GSTM4), transcript variant 2, mRNA [NM_147148]	19.8976	39.7207	3.6017	31.3905	32.1222	3.0358	22.1828	21.0733	-0.0740251	0.860637	NM_147148	2948	GO:0004364(glutathione transferase activity)|GO:0005737(cytoplasm)|GO:0005789(endoplasmic reticulum membrane)|GO:0006805(xenobiotic metabolic process)|GO:0008152(metabolic process)|GO:0016740(transferase activity)|GO:0018916(nitrobenzene metabolic process)|GO:0042178(xenobiotic catabolic process)
ZNF334	Homo sapiens zinc finger protein 334 (ZNF334), transcript variant 2, mRNA [NM_199441]	13.0805	27.6637	29.8356	13.0865	14.7051	126.788	51.5266	23.5266	-1.13102	0.504191	NM_199441	55713	GO:0003677(DNA binding)|GO:0005622(intracellular)|GO:0005634(nucleus)|GO:0006355(regulation of transcription, DNA-dependent)|GO:0008270(zinc ion binding)|GO:0046872(metal ion binding)
OR2T5	Homo sapiens olfactory receptor, family 2, subfamily T, member 5 (OR2T5), mRNA [NM_001004697]	305.401	523.091	282.871	233.413	203.538	102.884	179.945	370.454	1.04174	0.117141	NM_001004697	401993	GO:0004871(signal transducer activity)|GO:0004872(receptor activity)|GO:0004930(G-protein coupled receptor activity)|GO:0004984(olfactory receptor activity)|GO:0005886(plasma membrane)|GO:0016021(integral to membrane)|GO:0050896(response to stimulus)
ZNF256	Homo sapiens zinc finger protein 256 (ZNF256), mRNA [NM_005773]	12.1068	20.9122	66.0769	26.0177	13.0257	82.4659	40.5031	33.032	-0.294169	0.434864	NM_005773	10172	GO:0003677(DNA binding)|GO:0003700(sequence-specific DNA binding transcription factor activity)|GO:0005515(protein binding)|GO:0005622(intracellular)|GO:0005634(nucleus)|GO:0006355(regulation of transcription, DNA-dependent)|GO:0007275(multicellular organismal development)|GO:0008270(zinc ion binding)|GO:0045892(negative regulation of transcription, DNA-dependent)|GO:0046872(metal ion binding)
TNFAIP8L3	Homo sapiens tumor necrosis factor, alpha-induced protein 8-like 3 (TNFAIP8L3), mRNA [NM_207381]	22.5207	5.9086	6.9255	5.2979	6.6392	27.8911	13.2761	11.7849	-0.171884	0.904846	NM_207381	388121
FEV	Homo sapiens FEV (ETS oncogene family) (FEV), mRNA [NM_017521]	53.4688	83.7473	3.1941	40.9871	67.9919	125.689	78.2226	46.8034	-0.740972	0.561602	NM_017521	54738	GO:0003690(double-stranded DNA binding)|GO:0003700(sequence-specific DNA binding transcription factor activity)|GO:0003714(transcription corepressor activity)|GO:0005634(nucleus)|GO:0006355(regulation of transcription, DNA-dependent)|GO:0006366(transcription from RNA polymerase II promoter)|GO:0007275(multicellular organismal development)|GO:0007399(nervous system development)|GO:0030154(cell dif…
SPA17	Homo sapiens sperm autoantigenic protein 17 (SPA17), mRNA [NM_017425]	70.8664	6.9825	45.1618	43.3329	67.3014	63.1925	57.9423	41.0036	-0.498867	0.57303	NM_017425	53340	GO:0001539(ciliary or flagellar motility)|GO:0005737(cytoplasm)|GO:0007165(signal transduction)|GO:0007283(spermatogenesis)|GO:0007338(single fertilization)|GO:0007339(binding of sperm to zona pellucida)|GO:0008603(cAMP-dependent protein kinase regulator activity)|GO:0016020(membrane)|GO:0019861(flagellum)|GO:0031514(motile cilium)|GO:0072372(primary cilium)
DET1	Homo sapiens de-etiolated homolog 1 (Arabidopsis) (DET1), transcript variant 1, mRNA [NM_017996]	3.1656	3.6592	41.7044	3.3171	3.0779	5.0056	3.8002	16.1764	2.08974	0.415966	NM_017996	55070	GO:0005634(nucleus)
LOC149478	Homo sapiens BTB (POZ) domain containing 19 (BTBD19), mRNA [NM_001136537]	1326.2	135.105	345.029	3435.78	164.455	3.3204	1201.19	602.112	-0.996355	0.51451	NM_001136537	149478
ZNF653	Homo sapiens zinc finger protein 653 (ZNF653), mRNA [NM_138783]	63.2141	46.4527	178.653	35.0304	3.6891	9.8696	16.1964	96.1066	2.56897	0.215294	NM_138783	115950	GO:0003677(DNA binding)|GO:0005622(intracellular)|GO:0005634(nucleus)|GO:0006355(regulation of transcription, DNA-dependent)|GO:0008270(zinc ion binding)|GO:0046872(metal ion binding)
POU6F2	Homo sapiens POU class 6 homeobox 2 (POU6F2), transcript variant 1, mRNA [NM_007252]	25.8604	3.0847	2.8528	42.7451	74.7209	3.3481	40.2714	10.5993	-1.92579	0.301726	NM_007252	11281	GO:0003700(sequence-specific DNA binding transcription factor activity)|GO:0005634(nucleus)|GO:0006355(regulation of transcription, DNA-dependent)|GO:0006366(transcription from RNA polymerase II promoter)|GO:0007402(ganglion mother cell fate determination)|GO:0007417(central nervous system development)|GO:0007601(visual perception)|GO:0043565(sequence-specific DNA binding)
FLJ21865	Homo sapiens endo-beta-N-acetylglucosaminidase (ENGASE), mRNA [NM_001042573]	214.762	102.277	123.977	121.769	84.3939	3.3742	69.8458	147.005	1.07362	0.128432	NM_001042573	64772	GO:0005622(intracellular)|GO:0005737(cytoplasm)|GO:0005829(cytosol)|GO:0008152(metabolic process)|GO:0016798(hydrolase activity, acting on glycosyl bonds)|GO:0033925(mannosyl-glycoprotein endo-beta-N-acetylglucosaminidase activity)
FHL2	Homo sapiens four and a half LIM domains 2 (FHL2), transcript variant 5, mRNA [NM_001039492]	4.1748	6.5641	6.2675	15.7105	10.1826	70.1836	32.0256	5.6688	-2.49811	0.298207	NM_001039492	2274	GO:0000122(negative regulation of transcription from RNA polymerase II promoter)|GO:0001649(osteoblast differentiation)|GO:0003713(transcription coactivator activity)|GO:0005515(protein binding)|GO:0005634(nucleus)|GO:0005654(nucleoplasm)|GO:0005737(cytoplasm)|GO:0005925(focal adhesion)|GO:0008134(transcription factor binding)|GO:0008270(zinc ion binding)|GO:0009725(response to hormone stimulus)|…
ENO2	Homo sapiens enolase 2 (gamma, neuronal) (ENO2), mRNA [NM_001975]	5.1862	62.3034	14.0766	11.9444	5.3232	93.4347	36.9008	27.1887	-0.440642	0.828226	NM_001975	2026	GO:0000015(phosphopyruvate hydratase complex)|GO:0000287(magnesium ion binding)|GO:0001917(photoreceptor inner segment)|GO:0004634(phosphopyruvate hydratase activity)|GO:0005622(intracellular)|GO:0005625(soluble fraction)|GO:0005626(insoluble fraction)|GO:0005737(cytoplasm)|GO:0005829(cytosol)|GO:0005886(plasma membrane)|GO:0005975(carbohydrate metabolic process)|GO:0006006(glucose metabolic proc…
CCK	Homo sapiens cholecystokinin (CCK), transcript variant 1, mRNA [NM_000729]	11.2665	17.538	77.8567	6.6435	11.7905	1340.8	453.078	35.5537	-3.67168	0.4274	NM_000729	885	GO:0001662(behavioral fear response)|GO:0001764(neuron migration)|GO:0001836(release of cytochrome c from mitochondria)|GO:0005179(hormone activity)|GO:0005184(neuropeptide hormone activity)|GO:0005576(extracellular region)|GO:0005615(extracellular space)|GO:0006919(activation of caspase activity)|GO:0007165(signal transduction)|GO:0007205(activation of protein kinase C activity by G-protein coup…
RP11-544M22.4	Homo sapiens thiosulfate sulfurtransferase (rhodanese)-like domain containing 1 (TSTD1), transcript variant 1, mRNA [NM_001113207]	3.2015	3.2321	3.2992	3.2263	3.2094	3.1333	3.18967	3.24427	0.0244867	0.441315	NM_001113207	100131187	GO:0005737(cytoplasm)|GO:0005739(mitochondrion)|GO:0048471(perinuclear region of cytoplasm)
SYNPR	Homo sapiens synaptoporin (SYNPR), transcript variant 2, mRNA [NM_144642]	3.5137	3.383	3.1941	5.6466	5.081	3.1246	4.6174	3.3636	-0.457075	0.203692	NM_144642	132204	GO:0005215(transporter activity)|GO:0016020(membrane)|GO:0016021(integral to membrane)|GO:0019717(synaptosome)|GO:0030054(cell junction)|GO:0030672(synaptic vesicle membrane)|GO:0031410(cytoplasmic vesicle)|GO:0045202(synapse)
LOC100132167	Homo sapiens similar to hCG1993567, mRNA (cDNA clone MGC:13162 IMAGE:3010103), complete cds. [BC006438]	384.136	355.989	290.79	55.6965	308.674	58.5124	140.961	343.638	1.2856	0.133319		100132167
SPTB	Homo sapiens spectrin, beta, erythrocytic (SPTB), transcript variant 1, mRNA [NM_001024858]	110.865	222.933	84.5359	112.111	3.0014	126.506	80.5395	139.444	0.791921	0.54433	NM_001024858	6710	GO:0003779(actin binding)|GO:0005200(structural constituent of cytoskeleton)|GO:0005515(protein binding)|GO:0005737(cytoplasm)|GO:0005829(cytosol)|GO:0005938(cell cortex)|GO:0007411(axon guidance)|GO:0008091(spectrin)|GO:0009986(cell surface)|GO:0014731(spectrin-associated cytoskeleton)|GO:0015629(actin cytoskeleton)|GO:0031235(intrinsic to internal side of plasma membrane)|GO:0043234(protein com…
RNF212	Homo sapiens ring finger protein 212 (RNF212), transcript variant 2, mRNA [NM_194439]	2.9416	40.8923	3.3995	2.9462	2.9789	2.8617	2.92893	15.7445	2.4264	0.414589	NM_194439	285498	GO:0008270(zinc ion binding)|GO:0046872(metal ion binding)
PM20D2	Homo sapiens peptidase M20 domain containing 2 (PM20D2), mRNA [NM_001010853]	26.0419	33.2665	27.1713	53.2157	218.129	3.1831	91.5092	28.8266	-1.66652	0.423675	NM_001010853	135293	GO:0008152(metabolic process)|GO:0016787(hydrolase activity)
ZNF23	Homo sapiens zinc finger protein 23 (KOX 16) (ZNF23), mRNA [NM_145911]	169.367	50.5097	123.119	157.937	12.5053	365.864	178.769	114.332	-0.644866	0.54625	NM_145911	7571	GO:0003676(nucleic acid binding)|GO:0003677(DNA binding)|GO:0005622(intracellular)|GO:0005634(nucleus)|GO:0006355(regulation of transcription, DNA-dependent)|GO:0008270(zinc ion binding)|GO:0046872(metal ion binding)
LOC728516	zinc finger protein 385D [Source:HGNC Symbol;Acc:26191] [ENST00000494108]	15.0306	16.8975	21.4368	10.6035	17.4378	32.4742	20.1718	17.7883	-0.181414	0.653205		79750	GO:0003676(nucleic acid binding)|GO:0005622(intracellular)|GO:0005634(nucleus)|GO:0008270(zinc ion binding)|GO:0046872(metal ion binding)
TCTEX1D1	Homo sapiens Tctex1 domain containing 1 (TCTEX1D1), mRNA [NM_152665]	2.9118	2.8849	3.5023	3.0111	3.0247	2.9191	2.98497	3.09967	0.0543983	0.673186	NM_152665	200132
SLC5A5	Homo sapiens solute carrier family 5 (sodium iodide symporter), member 5 (SLC5A5), mRNA [NM_000453]	295.123	603.311	388.519	76.7968	3.3369	725.937	268.69	428.984	0.67498	0.615536	NM_000453	6528	GO:0005215(transporter activity)|GO:0005634(nucleus)|GO:0005886(plasma membrane)|GO:0006810(transport)|GO:0006811(ion transport)|GO:0006814(sodium ion transport)|GO:0008507(sodium:iodide symporter activity)|GO:0015111(iodide transmembrane transporter activity)|GO:0015293(symporter activity)|GO:0015705(iodide transport)|GO:0016021(integral to membrane)|GO:0034641(cellular nitrogen compound metabol…
FGL1	Homo sapiens fibrinogen-like 1 (FGL1), transcript variant 4, mRNA [NM_201553]	125.597	3.1313	96.0271	3.0512	3.2498	3.1038	3.13493	74.9183	4.57881	0.191557	NM_201553	2267	GO:0005102(receptor binding)|GO:0005576(extracellular region)|GO:0005577(fibrinogen complex)|GO:0007165(signal transduction)|GO:0035634(response to stilbenoid)
UPP2	Homo sapiens uridine phosphorylase 2 (UPP2), transcript variant 1, mRNA [NM_173355]	2.8763	116.975	2.8806	2.8566	2.8441	2.9951	2.8986	40.9107	3.81905	0.42313	NM_173355	151531	GO:0004850(uridine phosphorylase activity)|GO:0005737(cytoplasm)|GO:0005829(cytosol)|GO:0006206(pyrimidine base metabolic process)|GO:0009116(nucleoside metabolic process)|GO:0009166(nucleotide catabolic process)|GO:0043097(pyrimidine nucleoside salvage)|GO:0045098(type III intermediate filament)|GO:0046108(uridine metabolic process)|GO:0046135(pyrimidine nucleoside catabolic process)|GO:0055086(…
MANBAL	Homo sapiens mannosidase, beta A, lysosomal-like (MANBAL), transcript variant 1, mRNA [NM_022077]	6.8395	7.3062	15.8303	6.9144	168.647	22.2157	65.9255	9.992	-2.72199	0.400002	NM_022077	63905	GO:0016020(membrane)|GO:0016021(integral to membrane)
SYNJ2BP	Homo sapiens synaptojanin 2 binding protein (SYNJ2BP), mRNA [NM_018373]	3.5609	3.5767	9.6242	4.3611	4.8471	236.344	81.8507	5.58727	-3.87278	0.41739	NM_018373	55333	GO:0005739(mitochondrion)|GO:0005741(mitochondrial outer membrane)|GO:0008022(protein C-terminus binding)|GO:0016020(membrane)|GO:0016021(integral to membrane)|GO:0031307(integral to mitochondrial outer membrane)|GO:0048312(intracellular distribution of mitochondria)
LGALS4	Homo sapiens lectin, galactoside-binding, soluble, 4 (LGALS4), mRNA [NM_006149]	6.6592	24.2714	16.3907	12.3692	25.042	22.3278	19.913	15.7738	-0.336183	0.133431	NM_006149	3960	GO:0005529(sugar binding)|GO:0005829(cytosol)|GO:0005886(plasma membrane)|GO:0007155(cell adhesion)
TFPI	Homo sapiens tissue factor pathway inhibitor (lipoprotein-associated coagulation inhibitor) (TFPI), transcript variant 2, mRNA [NM_001032281]	5.2146	8.6495	11.1461	7.5394	4.733	11.7285	8.0003	8.33673	0.0594281	0.87309	NM_001032281	7035	GO:0004866(endopeptidase inhibitor activity)|GO:0004867(serine-type endopeptidase inhibitor activity)|GO:0005576(extracellular region)|GO:0005615(extracellular space)|GO:0005886(plasma membrane)|GO:0007596(blood coagulation)|GO:0007598(blood coagulation, extrinsic pathway)|GO:0010951(negative regulation of endopeptidase activity)
SOHLH1	Homo sapiens spermatogenesis and oogenesis specific basic helix-loop-helix 1 (SOHLH1), transcript variant 2, mRNA [NM_001012415]	98.6733	98.9037	152.131	92.0581	4.0556	5.6646	33.9261	116.569	1.78072	0.180267	NM_001012415	402381	GO:0003677(DNA binding)|GO:0005634(nucleus)|GO:0005737(cytoplasm)|GO:0006355(regulation of transcription, DNA-dependent)|GO:0007275(multicellular organismal development)|GO:0007283(spermatogenesis)|GO:0030154(cell differentiation)|GO:0048477(oogenesis)
BLMH	Homo sapiens bleomycin hydrolase (BLMH), mRNA [NM_000386]	569.977	76.2303	2.8956	478.435	1806.57	229.79	838.266	216.368	-1.95392	0.383619	NM_000386	642	GO:0000209(protein polyubiquitination)|GO:0002474(antigen processing and presentation of peptide antigen via MHC class I)|GO:0004177(aminopeptidase activity)|GO:0004180(carboxypeptidase activity)|GO:0004197(cysteine-type endopeptidase activity)|GO:0005515(protein binding)|GO:0005625(soluble fraction)|GO:0005634(nucleus)|GO:0005737(cytoplasm)|GO:0005829(cytosol)|GO:0006508(proteolysis)|GO:0008233(…
ENST00000311208	keratin 17 pseudogene 1 [Source:HGNC Symbol;Acc:6428] [ENST00000399211]	22.1906	3.2418	3.021	3.2041	3.0174	3.9077	3.3764	9.48447	1.49008	0.443435
NRP1	Homo sapiens neuropilin 1 (NRP1), transcript variant 1, mRNA [NM_003873]	3.6376	3.4474	3.3428	6.1682	5.8291	59.4133	23.8035	3.47593	-2.7757	0.373271	NM_003873	8829	GO:0001569(patterning of blood vessels)|GO:0001938(positive regulation of endothelial cell proliferation)|GO:0002116(semaphorin receptor complex)|GO:0004872(receptor activity)|GO:0005021(vascular endothelial growth factor receptor activity)|GO:0005576(extracellular region)|GO:0005829(cytosol)|GO:0005883(neurofilament)|GO:0005886(plasma membrane)|GO:0007155(cell adhesion)|GO:0007165(signal transdu…
CHD2	Homo sapiens chromodomain helicase DNA binding protein 2 (CHD2), transcript variant 1, mRNA [NM_001271]	3.488	5.7143	48.7158	23.2839	3.5081	7.8126	11.5349	19.306	0.74305	0.704144	NM_001271	1106	GO:0000166(nucleotide binding)|GO:0003677(DNA binding)|GO:0004003(ATP-dependent DNA helicase activity)|GO:0004386(helicase activity)|GO:0005524(ATP binding)|GO:0005634(nucleus)|GO:0006357(regulation of transcription from RNA polymerase II promoter)|GO:0016787(hydrolase activity)
FAM166B	Homo sapiens family with sequence similarity 166, member B (FAM166B), transcript variant 1, mRNA [NM_001164310]	56.0772	707.15	117.462	15.1132	85.5466	93.3159	64.6586	293.563	2.18276	0.364033	NM_001164310	730112
WIF1	Homo sapiens WNT inhibitory factor 1 (WIF1), mRNA [NM_007191]	177.945	396.575	129.974	94.6548	16.2563	27.6302	46.1804	234.831	2.34627	0.18831	NM_007191	11197	GO:0004713(protein tyrosine kinase activity)|GO:0005576(extracellular region)|GO:0007165(signal transduction)|GO:0007275(multicellular organismal development)|GO:0016055(Wnt receptor signaling pathway)|GO:0045600(positive regulation of fat cell differentiation)
ABCF1	Homo sapiens ATP-binding cassette, sub-family F (GCN20), member 1 (ABCF1), transcript variant 1, mRNA [NM_001025091]	219.501	46.7818	25.1325	28.1493	13.0257	53.9119	31.6956	97.1385	1.61576	0.422937	NM_001025091	23	GO:0000166(nucleotide binding)|GO:0005515(protein binding)|GO:0005524(ATP binding)|GO:0005634(nucleus)|GO:0005635(nuclear envelope)|GO:0005654(nucleoplasm)|GO:0005737(cytoplasm)|GO:0005840(ribosome)|GO:0006412(translation)|GO:0006413(translational initiation)|GO:0006954(inflammatory response)|GO:0008135(translation factor activity, nucleic acid binding)|GO:0008494(translation activator activity)|…
MGC70863	Homo sapiens ribosomal protein L23a pseudogene (FLJ43681), non-coding RNA [NR_029406]	3.2752	3.2871	3.08	3.1216	3.1364	68.2794	24.8458	3.2141	-2.95052	0.425347	NR_029406	388574
ACOT12	Homo sapiens acyl-CoA thioesterase 12 (ACOT12), mRNA [NM_130767]	33.0275	84.2875	23.9363	56.3915	10.0184	4.7022	23.704	47.0838	0.990097	0.495064	NM_130767	134526	GO:0003986(acetyl-CoA hydrolase activity)|GO:0004091(carboxylesterase activity)|GO:0005524(ATP binding)|GO:0005737(cytoplasm)|GO:0005829(cytosol)|GO:0006084(acetyl-CoA metabolic process)|GO:0006629(lipid metabolic process)|GO:0006631(fatty acid metabolic process)|GO:0006637(acyl-CoA metabolic process)|GO:0016787(hydrolase activity)
SLC12A3	Homo sapiens solute carrier family 12 (sodium/chloride transporters), member 3 (SLC12A3), transcript variant 1, mRNA [NM_000339]	75.7293	52.3531	117.403	105.594	349.637	146.489	200.574	81.8283	-1.29346	0.314865	NM_000339	6559	GO:0005215(transporter activity)|GO:0005624(membrane fraction)|GO:0005829(cytosol)|GO:0005886(plasma membrane)|GO:0005887(integral to plasma membrane)|GO:0006810(transport)|GO:0006811(ion transport)|GO:0006814(sodium ion transport)|GO:0006821(chloride transport)|GO:0015081(sodium ion transmembrane transporter activity)|GO:0015293(symporter activity)|GO:0015378(sodium:chloride symporter activity)|…
OR4K1	Homo sapiens olfactory receptor, family 4, subfamily K, member 1 (OR4K1), mRNA [NM_001004063]	12.3163	16.9779	6.0659	3.7261	8.7796	32.4742	14.9933	11.7867	-0.347158	0.808186	NM_001004063	79544	GO:0004871(signal transducer activity)|GO:0004872(receptor activity)|GO:0004930(G-protein coupled receptor activity)|GO:0004984(olfactory receptor activity)|GO:0005886(plasma membrane)|GO:0016021(integral to membrane)|GO:0050896(response to stimulus)
TRIM39	Homo sapiens tripartite motif containing 39 (TRIM39), transcript variant 1, mRNA [NM_021253]	30.0676	25.0676	15.7218	239.842	8.4912	32.2317	93.5215	23.619	-1.98535	0.426389	NM_021253	56658	GO:0003674(molecular_function)|GO:0005515(protein binding)|GO:0005575(cellular_component)|GO:0005622(intracellular)|GO:0005737(cytoplasm)|GO:0005739(mitochondrion)|GO:0005829(cytosol)|GO:0006915(apoptosis)|GO:0008150(biological_process)|GO:0008270(zinc ion binding)|GO:0042802(identical protein binding)|GO:0046872(metal ion binding)
IPO7	Homo sapiens importin 7 (IPO7), mRNA [NM_006391]	3.8204	8.2694	21.9869	30.9135	3.5081	13.7181	16.0466	11.3589	-0.498442	0.717337	NM_006391	10527	GO:0005083(small GTPase regulator activity)|GO:0005215(transporter activity)|GO:0005515(protein binding)|GO:0005625(soluble fraction)|GO:0005634(nucleus)|GO:0005643(nuclear pore)|GO:0005737(cytoplasm)|GO:0005794(Golgi apparatus)|GO:0006606(protein import into nucleus)|GO:0006810(transport)|GO:0006886(intracellular protein transport)|GO:0007165(signal transduction)|GO:0008536(Ran GTPase binding)|G…
SGK493	Homo sapiens protein kinase domain containing, cytoplasmic homolog (mouse) (PKDCC), mRNA [NM_138370]	367.47	237.184	1183.98	191.359	317.56	227.131	245.35	596.212	1.28098	0.377497	NM_138370	91461	GO:0000166(nucleotide binding)|GO:0001503(ossification)|GO:0004672(protein kinase activity)|GO:0005524(ATP binding)|GO:0005794(Golgi apparatus)|GO:0006468(protein phosphorylation)|GO:0007275(multicellular organismal development)|GO:0015031(protein transport)|GO:0030154(cell differentiation)|GO:0030501(positive regulation of bone mineralization)|GO:0032332(positive regulation of chondrocyte differ…
ZBTB33	Homo sapiens zinc finger and BTB domain containing 33 (ZBTB33), transcript variant 2, mRNA [NM_006777]	3.4648	3.6744	3.4225	3.4325	3.2498	5.2919	3.9914	3.52057	-0.181087	0.574655	NM_006777	10009	GO:0003677(DNA binding)|GO:0005634(nucleus)|GO:0005730(nucleolus)|GO:0005737(cytoplasm)|GO:0005886(plasma membrane)|GO:0006355(regulation of transcription, DNA-dependent)|GO:0008270(zinc ion binding)|GO:0016055(Wnt receptor signaling pathway)|GO:0035556(intracellular signal transduction)|GO:0046872(metal ion binding)
ZNF780A	Homo sapiens zinc finger protein 780A (ZNF780A), transcript variant 2, mRNA [NM_001010880]	7.7033	115.893	211.798	4.2049	31.6407	275.21	103.685	111.798	0.108686	0.866814	NM_001010880	284323	GO:0003677(DNA binding)|GO:0005622(intracellular)|GO:0005634(nucleus)|GO:0006355(regulation of transcription, DNA-dependent)|GO:0008270(zinc ion binding)|GO:0046872(metal ion binding)
AP3B1	Homo sapiens adaptor-related protein complex 3, beta 1 subunit (AP3B1), mRNA [NM_003664]	3.2855	4.6688	3.3272	3.447	25.8875	6.528	11.9542	3.7605	-1.66852	0.338664	NM_003664	8546	GO:0005488(binding)|GO:0005794(Golgi apparatus)|GO:0006622(protein targeting to lysosome)|GO:0006886(intracellular protein transport)|GO:0006897(endocytosis)|GO:0007596(blood coagulation)|GO:0008565(protein transporter activity)|GO:0016020(membrane)|GO:0019882(antigen processing and presentation)|GO:0019903(protein phosphatase binding)|GO:0030117(membrane coat)|GO:0030665(clathrin coated vesicle …
LDLRAD1	Homo sapiens low density lipoprotein receptor class A domain containing 1 (LDLRAD1), mRNA [NM_001010978]	83.1674	290.708	44.0138	111.833	85.6445	3.5723	67.0166	139.296	1.05557	0.406587	NM_001010978	388633	GO:0004872(receptor activity)|GO:0016020(membrane)|GO:0016021(integral to membrane)
VENTX	Homo sapiens VENT homeobox (VENTX), mRNA [NM_014468]	2.8385	66.2368	3.021	2.8251	2.8739	2.8775	2.85883	24.0321	3.07146	0.421222	NM_014468	27287	GO:0003700(sequence-specific DNA binding transcription factor activity)|GO:0005634(nucleus)|GO:0007275(multicellular organismal development)|GO:0043565(sequence-specific DNA binding)
FDPS	Homo sapiens farnesyl diphosphate synthase (FDPS), transcript variant 1, mRNA [NM_002004]	5.4562	6.1416	5.6053	3.4817	4.733	4.3969	4.20387	5.73437	0.447917	0.0217358	NM_002004	2224	GO:0004161(dimethylallyltranstransferase activity)|GO:0004337(geranyltranstransferase activity)|GO:0005634(nucleus)|GO:0005730(nucleolus)|GO:0005737(cytoplasm)|GO:0005739(mitochondrion)|GO:0005829(cytosol)|GO:0006695(cholesterol biosynthetic process)|GO:0008299(isoprenoid biosynthetic process)|GO:0016740(transferase activity)|GO:0044419(interspecies interaction between organisms)|GO:0046872(metal…
KLB	Homo sapiens klotho beta (KLB), mRNA [NM_175737]	6.2006	5.9806	577.127	20.8274	10.3687	7.1085	12.7682	196.436	3.94343	0.442109	NM_175737	152831	GO:0003824(catalytic activity)|GO:0004553(hydrolase activity, hydrolyzing O-glycosyl compounds)|GO:0005886(plasma membrane)|GO:0005975(carbohydrate metabolic process)|GO:0008286(insulin receptor signaling pathway)|GO:0008543(fibroblast growth factor receptor signaling pathway)|GO:0016021(integral to membrane)|GO:0017134(fibroblast growth factor binding)|GO:0043169(cation binding)
FLJ40536	Homo sapiens cDNA FLJ40536 fis, clone TESTI2047930. [AK097855]	3.0286	3.0291	3.6275	3.1216	9000.4	3.0482	3002.19	3.2284	-9.86098	0.422681		399819
PARS2	Homo sapiens prolyl-tRNA synthetase 2, mitochondrial (putative) (PARS2), nuclear gene encoding mitochondrial protein, mRNA [NM_152268]	1027.41	1590.64	2746.67	799.516	1661.76	500.777	987.35	1788.24	0.856908	0.385808	NM_152268	25973	GO:0000166(nucleotide binding)|GO:0004827(proline-tRNA ligase activity)|GO:0005524(ATP binding)|GO:0005737(cytoplasm)|GO:0005739(mitochondrion)|GO:0005759(mitochondrial matrix)|GO:0006418(tRNA aminoacylation for protein translation)|GO:0006433(prolyl-tRNA aminoacylation)|GO:0010467(gene expression)|GO:0016874(ligase activity)
SPTBN4	Homo sapiens spectrin, beta, non-erythrocytic 4 (SPTBN4), transcript variant sigma5, mRNA [NM_025213]	34.8797	6.2295	5.5495	5.6466	3.5211	10.7501	6.63927	15.5529	1.22809	0.482184	NM_025213	57731	GO:0003779(actin binding)|GO:0005200(structural constituent of cytoskeleton)|GO:0005515(protein binding)|GO:0005737(cytoplasm)|GO:0005829(cytosol)|GO:0005856(cytoskeleton)|GO:0005938(cell cortex)|GO:0007016(cytoskeletal anchoring at plasma membrane)|GO:0007411(axon guidance)|GO:0008091(spectrin)|GO:0016192(vesicle-mediated transport)|GO:0016363(nuclear matrix)|GO:0016605(PML body)|GO:0030506(anky…
ZNF667	Homo sapiens zinc finger protein 667 (ZNF667), transcript variant 1, mRNA [NM_022103]	278.665	2131.94	581.196	232.397	171.296	1088.13	497.273	997.267	1.00394	0.572475	NM_022103	63934	GO:0003677(DNA binding)|GO:0005622(intracellular)|GO:0005634(nucleus)|GO:0006355(regulation of transcription, DNA-dependent)|GO:0008270(zinc ion binding)|GO:0046872(metal ion binding)
GPN1	Homo sapiens GPN-loop GTPase 1 (GPN1), transcript variant 1, mRNA [NM_007266]	516.85	3.0906	3.6836	3.1935	53.0911	3.1038	19.7961	174.541	3.14028	0.480654	NM_007266	11321	GO:0000166(nucleotide binding)|GO:0005525(GTP binding)|GO:0005737(cytoplasm)|GO:0017111(nucleoside-triphosphatase activity)|GO:0043231(intracellular membrane-bounded organelle)
CYB5RL	Homo sapiens cytochrome b5 reductase-like (CYB5RL), mRNA [NM_001031672]	4.9573	5.1544	13.416	5.8652	7.757	13.5477	9.05663	7.84257	-0.207649	0.237984	NM_001031672	606495	GO:0004128(cytochrome-b5 reductase activity)|GO:0016491(oxidoreductase activity)
FAT3	Homo sapiens FAT tumor suppressor homolog 3 (Drosophila) (FAT3), mRNA [NM_001008781]	9.2122	10.4466	18.0458	7.8342	12.2241	243.751	87.9365	12.5682	-2.80668	0.421657	NM_001008781	120114	GO:0005509(calcium ion binding)|GO:0005886(plasma membrane)|GO:0007155(cell adhesion)|GO:0007156(homophilic cell adhesion)|GO:0007275(multicellular organismal development)|GO:0016021(integral to membrane)
C1orf124	Homo sapiens chromosome 1 open reading frame 124 (C1orf124), transcript variant 2, mRNA [NM_001010984]	38.7871	5.5384	6.0036	16.6028	25.409	3.0719	15.0279	16.7764	0.158787	0.898803	NM_001010984	83932	GO:0003677(DNA binding)|GO:0006281(DNA repair)|GO:0016607(nuclear speck)|GO:0046872(metal ion binding)
PCBP1	Homo sapiens poly(rC) binding protein 1 (PCBP1), mRNA [NM_006196]	38.228	4.1372	15.3287	23.0993	3.5081	3.6081	10.0718	19.2313	0.93313	0.171471	NM_006196	5093	GO:0000398(nuclear mRNA splicing, via spliceosome)|GO:0003677(DNA binding)|GO:0003697(single-stranded DNA binding)|GO:0003723(RNA binding)|GO:0005515(protein binding)|GO:0005634(nucleus)|GO:0005654(nucleoplasm)|GO:0005737(cytoplasm)|GO:0008380(RNA splicing)|GO:0010467(gene expression)|GO:0016071(mRNA metabolic process)|GO:0030529(ribonucleoprotein complex)
CRKL	Homo sapiens v-crk sarcoma virus CT10 oncogene homolog (avian)-like (CRKL), mRNA [NM_005207]	3.2814	35.2053	3.2992	3.3609	3.2094	5.7286	4.09963	13.9286	1.76449	0.46945	NM_005207	1399	GO:0001568(blood vessel development)|GO:0004713(protein tyrosine kinase activity)|GO:0004871(signal transducer activity)|GO:0005070(SH3/SH2 adaptor activity)|GO:0005515(protein binding)|GO:0005829(cytosol)|GO:0007254(JNK cascade)|GO:0007265(Ras protein signal transduction)|GO:0007389(pattern specification process)|GO:0007507(heart development)|GO:0009887(organ morphogenesis)|GO:0009952(anterior/p…
EXOC7	Homo sapiens exocyst complex component 7 (EXOC7), transcript variant 1, mRNA [NM_001013839]	535.851	475.301	720.047	469.608	598.448	262.162	443.406	577.067	0.380109	0.516446	NM_001013839	23265	GO:0000145(exocyst)|GO:0005515(protein binding)|GO:0005737(cytoplasm)|GO:0005815(microtubule organizing center)|GO:0005829(cytosol)|GO:0005886(plasma membrane)|GO:0006887(exocytosis)|GO:0015031(protein transport)|GO:0034451(centriolar satellite)
VNN3	Homo sapiens vanin 3 (VNN3), transcript variant 1, non-coding RNA [NR_028291]	4.6063	33.5827	3.2811	46.9285	2.9944	2.8488	17.5906	13.8234	-0.347693	0.87505	NR_028291	55350	GO:0005575(cellular_component)|GO:0005886(plasma membrane)|GO:0006807(nitrogen compound metabolic process)|GO:0008150(biological_process)|GO:0017159(pantetheine hydrolase activity)|GO:0031225(anchored to membrane)
ZNF498	Homo sapiens zinc finger protein 498 (ZNF498), mRNA [NM_145115]	12.9327	8.699	13.2523	8.8408	59.8971	3.4397	24.0592	11.628	-1.04899	0.588232	NM_145115	221785	GO:0003677(DNA binding)|GO:0003700(sequence-specific DNA binding transcription factor activity)|GO:0005622(intracellular)|GO:0005634(nucleus)|GO:0008270(zinc ion binding)|GO:0016032(viral reproduction)|GO:0046872(metal ion binding)
BC022362	immunoglobulin kappa variable 2D-30 [Source:HGNC Symbol;Acc:5801] [ENST00000474213]	4.4008	4.5758	12.3267	60.5829	1090.23	10.1326	386.981	7.1011	-5.76807	0.39475
OR1A2	Homo sapiens olfactory receptor, family 1, subfamily A, member 2 (OR1A2), mRNA [NM_012352]	2.9577	47.1687	3.2152	2.9403	3.0652	2.9071	2.97087	17.7805	2.58134	0.418403	NM_012352	26189	GO:0004871(signal transducer activity)|GO:0004872(receptor activity)|GO:0004930(G-protein coupled receptor activity)|GO:0004984(olfactory receptor activity)|GO:0005886(plasma membrane)|GO:0007608(sensory perception of smell)|GO:0016021(integral to membrane)|GO:0050896(response to stimulus)|GO:0050911(detection of chemical stimulus involved in sensory perception of smell)
NRG2	Homo sapiens neuregulin 2 (NRG2), transcript variant 3, mRNA [NM_013982]	3.928	46.2819	83.9771	50.9495	4.2262	71.6425	42.2727	44.729	0.0814831	0.933814	NM_013982	9542	GO:0005006(epidermal growth factor receptor activity)|GO:0005102(receptor binding)|GO:0005154(epidermal growth factor receptor binding)|GO:0005576(extracellular region)|GO:0005886(plasma membrane)|GO:0007165(signal transduction)|GO:0008083(growth factor activity)|GO:0009790(embryo development)|GO:0016021(integral to membrane)|GO:0043125(ErbB-3 class receptor binding)
FDPSL2A	Homo sapiens MGC44478 (FDPSL2A), non-coding RNA [NR_003262]	3.8204	8.3811	6.0036	7.1005	78.5514	13.8137	33.1552	6.06837	-2.44985	0.336221	NR_003262	619190
RPAIN	Homo sapiens RPA interacting protein (RPAIN), transcript variant 4, mRNA [NM_001160246]	165.809	9.1867	17.4629	253.214	11.6851	26.7675	97.222	64.1528	-0.599771	0.34863	NM_001160246	84268	GO:0005634(nucleus)|GO:0005730(nucleolus)|GO:0005737(cytoplasm)|GO:0006261(DNA-dependent DNA replication)|GO:0006281(DNA repair)|GO:0006310(DNA recombination)|GO:0006606(protein import into nucleus)|GO:0009411(response to UV)|GO:0016605(PML body)|GO:0032403(protein complex binding)|GO:0046872(metal ion binding)
AB030181	AT rich interactive domain 4B (RBP1-like) [Source:HGNC Symbol;Acc:15550] [ENST00000471257]	17.6077	45.8054	26.4712	28.8079	19.9363	28.9737	25.906	29.9614	0.209822	0.751797		51742	GO:0003674(molecular_function)|GO:0003677(DNA binding)|GO:0005515(protein binding)|GO:0005575(cellular_component)|GO:0005622(intracellular)|GO:0005634(nucleus)|GO:0005737(cytoplasm)|GO:0006355(regulation of transcription, DNA-dependent)|GO:0008150(biological_process)
APLP1	Homo sapiens amyloid beta (A4) precursor-like protein 1 (APLP1), transcript variant 2, mRNA [NM_005166]	2.9974	27.5106	43.4127	719.294	2.8837	3.4354	241.871	24.6402	-3.29515	0.475847	NM_005166	333	GO:0005515(protein binding)|GO:0005604(basement membrane)|GO:0005624(membrane fraction)|GO:0005737(cytoplasm)|GO:0005794(Golgi apparatus)|GO:0005886(plasma membrane)|GO:0006378(mRNA polyadenylation)|GO:0006417(regulation of translation)|GO:0006897(endocytosis)|GO:0006915(apoptosis)|GO:0007155(cell adhesion)|GO:0007193(inhibition of adenylate cyclase activity by G-protein signaling pathway)|GO:000…
C9orf93	Homo sapiens chromosome 9 open reading frame 93 (C9orf93), mRNA [NM_173550]	5.7644	9.6564	64.7551	16.6437	20.8324	26.4273	21.3011	26.7253	0.327276	0.772958	NM_173550	203238
MPDU1	Homo sapiens mannose-P-dolichol utilization defect 1 (MPDU1), transcript variant 1, mRNA [NM_004870]	1214.12	1400.44	924.473	943.854	716.064	1519.46	1059.79	1179.68	0.154612	0.78056	NM_004870	9526	GO:0005739(mitochondrion)|GO:0005783(endoplasmic reticulum)|GO:0005789(endoplasmic reticulum membrane)|GO:0006457(protein folding)|GO:0006488(dolichol-linked oligosaccharide biosynthetic process)|GO:0009312(oligosaccharide biosynthetic process)|GO:0016020(membrane)|GO:0016021(integral to membrane)
MCFD2	Homo sapiens multiple coagulation factor deficiency 2 (MCFD2), transcript variant 1, mRNA [NM_139279]	14.0701	3.3891	7.949	3.3766	3.3786	4.2177	3.65763	8.4694	1.21135	0.264138	NM_139279	90411	GO:0005509(calcium ion binding)|GO:0005576(extracellular region)|GO:0005783(endoplasmic reticulum)|GO:0005793(ER-Golgi intermediate compartment)|GO:0005794(Golgi apparatus)|GO:0012507(ER to Golgi transport vesicle membrane)|GO:0015031(protein transport)|GO:0016192(vesicle-mediated transport)|GO:0018279(protein N-linked glycosylation via asparagine)|GO:0019752(carboxylic acid metabolic process)|GO…
LOC286434	HCG1981372, isoform CRA_cNovel proteinUncharacterized protein [Source:UniProtKB/TrEMBL;Acc:B1B108] [ENST00000471090]	3.373	3.2098	7.5385	386.88	3.8416	5.4623	132.061	4.7071	-4.81022	0.424833
CCDC69	Homo sapiens coiled-coil domain containing 69 (CCDC69), mRNA [NM_015621]	8.3442	10.7455	23.4557	3.5649	9.8586	3.1894	5.53763	14.1818	1.3567	0.281605	NM_015621	26112
DNAJC30	Homo sapiens DnaJ (Hsp40) homolog, subfamily C, member 30 (DNAJC30), mRNA [NM_032317]	14.4751	24.7493	8.1434	16.9907	35.8087	69.1153	40.6382	15.7893	-1.36389	0.306011	NM_032317	84277	GO:0005739(mitochondrion)|GO:0006457(protein folding)|GO:0031072(heat shock protein binding)|GO:0051082(unfolded protein binding)
PLK5P	Homo sapiens polo-like kinase 5 (PLK5), mRNA [NM_001243079]	193.117	11.9554	4.8992	3.472	7.1613	15.6215	8.7516	69.9905	2.99954	0.441767	NM_001243079	126520
FLJ31813	Homo sapiens FAM21B pseudogene (FLJ31813), non-coding RNA [NR_038275]	21.7939	31.2721	12.0796	257.434	10.1353	46.3634	104.644	21.7152	-2.26872	0.399151	NR_038275	326332
TXNL4B	Homo sapiens thioredoxin-like 4B (TXNL4B), transcript variant 1, mRNA [NM_017853]	17.1219	5.8342	6.3972	29.7796	5.3232	15.7053	16.936	9.78443	-0.791536	0.212028	NM_017853	54957	GO:0005634(nucleus)|GO:0005681(spliceosomal complex)|GO:0006397(mRNA processing)|GO:0007049(cell cycle)|GO:0007067(mitosis)|GO:0008380(RNA splicing)
GEMIN6	Homo sapiens gem (nuclear organelle) associated protein 6 (GEMIN6), mRNA [NM_024775]	3.2353	71.2845	6.6965	3.5124	3.5081	3.6343	3.5516	27.0721	2.93027	0.399543	NM_024775	79833	GO:0000245(spliceosome assembly)|GO:0000387(spliceosomal snRNP assembly)|GO:0000398(nuclear mRNA splicing, via spliceosome)|GO:0005515(protein binding)|GO:0005634(nucleus)|GO:0005654(nucleoplasm)|GO:0005681(spliceosomal complex)|GO:0005737(cytoplasm)|GO:0005829(cytosol)|GO:0008380(RNA splicing)|GO:0015030(Cajal body)|GO:0016070(RNA metabolic process)|GO:0016604(nuclear body)|GO:0034660(ncRNA meta…
C20orf27	Homo sapiens chromosome 20 open reading frame 27 (C20orf27), mRNA [NM_001039140]	18.4898	5.2752	48.4236	14.7671	23.562	8.5156	15.6149	24.0629	0.623885	0.667869	NM_001039140	54976
hCG_2008140	Homo sapiens uncharacterized LOC729614 (FLJ37453), non-coding RNA [NR_024279]	3.647	3.8424	3.4149	15.1695	3.3937	4.1519	7.5717	3.63477	-1.05875	0.409856	NR_024279	729614
MRPS24	Homo sapiens mitochondrial ribosomal protein S24 (MRPS24), nuclear gene encoding mitochondrial protein, mRNA [NM_032014]	10.1413	25.5954	19.9291	11.299	11.3684	49.5078	24.0584	18.5553	-0.374712	0.709778	NM_032014	64951	GO:0003674(molecular_function)|GO:0003735(structural constituent of ribosome)|GO:0005739(mitochondrion)|GO:0005762(mitochondrial large ribosomal subunit)|GO:0005763(mitochondrial small ribosomal subunit)|GO:0005840(ribosome)|GO:0006412(translation)|GO:0008150(biological_process)
CBX1	Homo sapiens chromobox homolog 1 (CBX1), transcript variant 1, mRNA [NM_006807]	275.329	269.482	483.763	199.07	277.849	230.154	235.691	342.858	0.540713	0.299443	NM_006807	10951	GO:0000775(chromosome, centromeric region)|GO:0000785(chromatin)|GO:0001939(female pronucleus)|GO:0001940(male pronucleus)|GO:0003682(chromatin binding)|GO:0005515(protein binding)|GO:0005634(nucleus)|GO:0005654(nucleoplasm)|GO:0005720(nuclear heterochromatin)|GO:0005721(centromeric heterochromatin)|GO:0005819(spindle)|GO:0010369(chromocenter)|GO:0019899(enzyme binding)|GO:0042802(identical prote…
MYO18B	Homo sapiens myosin XVIIIB (MYO18B), mRNA [NM_032608]	42.2142	7.258	10.4481	62.5624	53.0112	124.633	80.0688	19.9734	-2.00316	0.165169	NM_032608	84700	GO:0000166(nucleotide binding)|GO:0003774(motor activity)|GO:0003779(actin binding)|GO:0005524(ATP binding)|GO:0005634(nucleus)|GO:0005730(nucleolus)|GO:0005737(cytoplasm)|GO:0016461(unconventional myosin complex)|GO:0030017(sarcomere)
MGC3771	Homo sapiens uncharacterized LOC81854 (MGC3771), transcript variant 1, non-coding RNA [NR_024166]	9.5409	3.5491	3.4583	3.3114	3.8671	4.0371	3.73853	5.5161	0.561176	0.508519	NR_024166	81854
TBC1D15	Homo sapiens TBC1 domain family, member 15 (TBC1D15), transcript variant 1, mRNA [NM_022771]	3.2752	3.4108	32.3155	3.3413	133.059	125.447	87.2826	13.0005	-2.74713	0.194017	NM_022771	64786	GO:0005096(GTPase activator activity)|GO:0005097(Rab GTPase activator activity)|GO:0005515(protein binding)|GO:0005622(intracellular)|GO:0005737(cytoplasm)|GO:0032313(regulation of Rab GTPase activity)|GO:0032851(positive regulation of Rab GTPase activity)
ND5	mitochondrially encoded NADH dehydrogenase 5 [Source:HGNC Symbol;Acc:7461] [ENST00000361567]	42.0028	3.0992	31686.2	114.781	198.244	3.7947	105.607	10577.1	6.6461	0.427544		4540	GO:0001666(response to hypoxia)|GO:0005739(mitochondrion)|GO:0005743(mitochondrial inner membrane)|GO:0005747(mitochondrial respiratory chain complex I)|GO:0006120(mitochondrial electron transport, NADH to ubiquinone)|GO:0006810(transport)|GO:0008137(NADH dehydrogenase (ubiquinone) activity)|GO:0010243(response to organic nitrogen)|GO:0016020(membrane)|GO:0016021(integral to membrane)|GO:0016491(…
LAMA5	Homo sapiens laminin, alpha 5 (LAMA5), mRNA [NM_005560]	52.8507	163.437	543.692	72.9598	146.791	445.709	221.82	253.326	0.191608	0.461828	NM_005560	3911	GO:0001525(angiogenesis)|GO:0001658(branching involved in ureteric bud morphogenesis)|GO:0001738(morphogenesis of a polarized epithelium)|GO:0001755(neural crest cell migration)|GO:0001942(hair follicle development)|GO:0005178(integrin binding)|GO:0005198(structural molecule activity)|GO:0005488(binding)|GO:0005576(extracellular region)|GO:0005604(basement membrane)|GO:0005605(basal lamina)|GO:00…
TBCEL	Homo sapiens tubulin folding cofactor E-like (TBCEL), transcript variant 1, mRNA [NM_152715]	3.5797	3.4055	3.4149	16.6408	3.6456	3.6454	7.97727	3.4667	-1.20233	0.402042	NM_152715	219899	GO:0005737(cytoplasm)|GO:0005856(cytoskeleton)
DPH3	Homo sapiens DPH3, KTI11 homolog (S. cerevisiae) (DPH3), transcript variant 1, mRNA [NM_206831]	10.6057	12.9205	19.1775	15.0306	99.4986	44.8904	53.1399	14.2346	-1.9004	0.254778	NM_206831	285381	GO:0005515(protein binding)|GO:0005634(nucleus)|GO:0005730(nucleolus)|GO:0005737(cytoplasm)|GO:0017183(peptidyl-diphthamide biosynthetic process from peptidyl-histidine)|GO:0046872(metal ion binding)|GO:0050709(negative regulation of protein secretion)|GO:0051099(positive regulation of binding)
NSUN7	Homo sapiens NOP2/Sun domain family, member 7 (NSUN7), mRNA [NM_024677]	260.324	168.26	3.4431	25.495	187.377	4.7877	72.5533	144.009	0.989047	0.474703	NM_024677	79730	GO:0008168(methyltransferase activity)|GO:0016740(transferase activity)
KIF26A	Homo sapiens kinesin family member 26A (KIF26A), mRNA [NM_015656]	4841.95	6260.71	7190.07	4265.57	5593.11	4230.77	4696.48	6097.58	0.376655	0.214116	NM_015656	26153	GO:0000166(nucleotide binding)|GO:0001560(regulation of cell growth by extracellular stimulus)|GO:0003777(microtubule motor activity)|GO:0005524(ATP binding)|GO:0005737(cytoplasm)|GO:0005829(cytosol)|GO:0005856(cytoskeleton)|GO:0005874(microtubule)|GO:0007018(microtubule-based movement)|GO:0007596(blood coagulation)|GO:0008017(microtubule binding)|GO:0009968(negative regulation of signal transduc…
YIPF1	Homo sapiens Yip1 domain family, member 1 (YIPF1), transcript variant 1, mRNA [NM_018982]	558.2	814.017	1324.29	404.994	572.751	1454.58	810.774	898.836	0.148759	0.514387	NM_018982	54432	GO:0016020(membrane)|GO:0016021(integral to membrane)|GO:0030133(transport vesicle)
ENST00000356370	Homo sapiens cDNA FLJ35883 fis, clone TESTI2008929. [AK093202]	8.9072	12.8386	23.5921	56.8059	43.7964	135.893	78.8319	15.1126	-2.38302	0.123763
COL18A1	Homo sapiens collagen, type XVIII, alpha 1 (COL18A1), transcript variant 1, mRNA [NM_030582]	1766.55	7243.86	1588.71	999.884	3156.79	1363.12	1839.93	3533.04	0.941259	0.295817	NM_030582	80781	GO:0005198(structural molecule activity)|GO:0005515(protein binding)|GO:0005576(extracellular region)|GO:0005581(collagen)|GO:0005615(extracellular space)|GO:0007155(cell adhesion)|GO:0007601(visual perception)|GO:0008285(negative regulation of cell proliferation)|GO:0009887(organ morphogenesis)|GO:0031012(extracellular matrix)|GO:0046872(metal ion binding)
ACAP1	Homo sapiens ArfGAP with coiled-coil, ankyrin repeat and PH domains 1 (ACAP1), mRNA [NM_014716]	2.9974	3.0657	2.8395	23.4285	32.718	3.3006	19.8157	2.96753	-2.73931	0.189674	NM_014716	9744	GO:0004629(phospholipase C activity)|GO:0006629(lipid metabolic process)|GO:0008060(ARF GTPase activator activity)|GO:0008270(zinc ion binding)|GO:0015031(protein transport)|GO:0032312(regulation of ARF GTPase activity)|GO:0035556(intracellular signal transduction)|GO:0046872(metal ion binding)
FAM159A	family with sequence similarity 159, member A [Source:HGNC Symbol;Acc:28757] [ENST00000440303]	20.3674	248.014	87.8415	68.5725	40.0545	3.3873	37.3381	118.741	1.6691	0.385841		348378	GO:0016020(membrane)|GO:0016021(integral to membrane)
SNX27	Homo sapiens sorting nexin family member 27 (SNX27), mRNA [NM_030918]	3.4344	3.4973	3.1354	3.2417	3.3369	3.3044	3.29433	3.3557	0.0266272	0.648466	NM_030918	81609	GO:0005515(protein binding)|GO:0005737(cytoplasm)|GO:0005769(early endosome)|GO:0005829(cytosol)|GO:0007165(signal transduction)|GO:0015031(protein transport)|GO:0035091(phosphatidylinositol binding)
SPATA19	Homo sapiens spermatogenesis associated 19 (SPATA19), mRNA [NM_174927]	14.5429	23.3744	7.6636	3.4868	9.8129	67.4252	26.9083	15.1936	-0.824584	0.674157	NM_174927	219938	GO:0005739(mitochondrion)|GO:0005741(mitochondrial outer membrane)|GO:0007275(multicellular organismal development)|GO:0007283(spermatogenesis)|GO:0016020(membrane)|GO:0030154(cell differentiation)
TOMM40L	Homo sapiens translocase of outer mitochondrial membrane 40 homolog (yeast)-like (TOMM40L), nuclear gene encoding mitochondrial protein, mRNA [NM_032174]	642.627	701.32	123.07	663.04	160.958	1003.97	609.323	489.006	-0.317356	0.798385	NM_032174	84134	GO:0003674(molecular_function)|GO:0005739(mitochondrion)|GO:0005741(mitochondrial outer membrane)|GO:0008150(biological_process)|GO:0008308(voltage-gated anion channel activity)|GO:0015031(protein transport)|GO:0015288(porin activity)|GO:0016020(membrane)|GO:0043234(protein complex)|GO:0046930(pore complex)|GO:0055085(transmembrane transport)
MPPED1	Homo sapiens metallophosphoesterase domain containing 1 (MPPED1), mRNA [NM_001044370]	3022.47	5335.95	7287.11	2759.37	5439.59	3475.41	3891.45	5215.18	0.422406	0.400144	NM_001044370	758	GO:0003674(molecular_function)|GO:0005575(cellular_component)|GO:0008150(biological_process)|GO:0016787(hydrolase activity)
VAMP4	Homo sapiens vesicle-associated membrane protein 4 (VAMP4), transcript variant 1, mRNA [NM_003762]	4.5202	14.5855	9.0556	9.3517	22.0497	18.5869	16.6628	9.3871	-0.827877	0.0332093	NM_003762	8674	GO:0000139(Golgi membrane)|GO:0005764(lysosome)|GO:0005768(endosome)|GO:0005794(Golgi apparatus)|GO:0016020(membrane)|GO:0016021(integral to membrane)|GO:0016192(vesicle-mediated transport)
C12orf48	Homo sapiens chromosome 12 open reading frame 48 (C12orf48), mRNA [NM_017915]	7.1693	6.7844	4.0901	15.9909	5.6711	10.0674	10.5765	6.0146	-0.814317	0.262513	NM_017915	55010	GO:0003677(DNA binding)|GO:0005634(nucleus)|GO:0005730(nucleolus)|GO:0005737(cytoplasm)|GO:0006974(response to DNA damage stimulus)
ACAD11	Homo sapiens acyl-CoA dehydrogenase family, member 11 (ACAD11), mRNA [NM_032169]	3.5435	3.6872	3.2359	43.6701	3.4008	3.3781	16.8163	3.48887	-2.26903	0.424743	NM_032169	84129	GO:0003995(acyl-CoA dehydrogenase activity)|GO:0004466(long-chain-acyl-CoA dehydrogenase activity)|GO:0005634(nucleus)|GO:0005739(mitochondrion)|GO:0005777(peroxisome)|GO:0016772(transferase activity, transferring phosphorus-containing groups)|GO:0017099(very long-chain-acyl-CoA dehydrogenase activity)|GO:0031966(mitochondrial membrane)|GO:0033539(fatty acid beta-oxidation using acyl-CoA dehydrog…
TEKT4	Homo sapiens tektin 4 (TEKT4), mRNA [NM_144705]	503.958	371.892	514.21	200.115	839.335	3.3427	347.598	463.353	0.414694	0.734859	NM_144705	150483	GO:0000226(microtubule cytoskeleton organization)|GO:0005737(cytoplasm)|GO:0005856(cytoskeleton)|GO:0005874(microtubule)|GO:0005929(cilium)|GO:0019861(flagellum)|GO:0030030(cell projection organization)|GO:0035085(cilium axoneme)|GO:0035086(flagellar axoneme)
A3GALT2	GB	3.2193	3.3507	3.1941	3.2151	3.2903	382.798	129.768	3.2547	-5.31727	0.422748
APIP	Homo sapiens APAF1 interacting protein (APIP), mRNA [NM_015957]	6.6828	14.1375	101.775	88.5394	7.5162	290.063	128.706	40.865	-1.65515	0.25934	NM_015957	51074	GO:0005515(protein binding)|GO:0005737(cytoplasm)|GO:0005829(cytosol)|GO:0006595(polyamine metabolic process)|GO:0006915(apoptosis)|GO:0008652(cellular amino acid biosynthetic process)|GO:0009086(methionine biosynthetic process)|GO:0016829(lyase activity)|GO:0019509(L-methionine salvage from methylthioadenosine)|GO:0034641(cellular nitrogen compound metabolic process)|GO:0042802(identical protein…
C17orf64	Homo sapiens chromosome 17 open reading frame 64 (C17orf64), mRNA [NM_181707]	85.3824	90.0026	4.6621	56.7062	3.216	56.9491	38.9571	60.0157	0.623454	0.653614	NM_181707	124773
ARAF	Homo sapiens v-raf murine sarcoma 3611 viral oncogene homolog (ARAF), mRNA [NM_001654]	3.3365	3.2098	3.3428	3.1838	3.4339	3.3781	3.33193	3.29637	-0.0154828	0.774732	NM_001654	369	GO:0000166(nucleotide binding)|GO:0004672(protein kinase activity)|GO:0004674(protein serine/threonine kinase activity)|GO:0005057(receptor signaling protein activity)|GO:0005515(protein binding)|GO:0005524(ATP binding)|GO:0005575(cellular_component)|GO:0005626(insoluble fraction)|GO:0005739(mitochondrion)|GO:0005829(cytosol)|GO:0006464(protein modification process)|GO:0006468(protein phosphoryla…
GAGE1	Homo sapiens G antigen 1 (GAGE1), transcript variant 1, mRNA [NM_001468]	10.7036	12.5927	19.9291	8.4006	13.6298	36.9898	19.6734	14.4085	-0.449329	0.471252	NM_001468	2543	GO:0006968(cellular defense response)
SOSTDC1	Homo sapiens sclerostin domain containing 1 (SOSTDC1), mRNA [NM_015464]	4.119	24.9697	3.4823	3.327	4.1532	4.422	3.9674	10.857	1.45236	0.427743	NM_015464	25928	GO:0005576(extracellular region)|GO:0005615(extracellular space)|GO:0007389(pattern specification process)|GO:0016055(Wnt receptor signaling pathway)|GO:0030514(negative regulation of BMP signaling pathway)|GO:0042475(odontogenesis of dentine-containing tooth)
C13orf39	Homo sapiens methyltransferase like 21C (METTL21C), mRNA [NM_001010977]	3.1684	3.1934	3.6017	3.2856	3.2684	3.1959	3.24997	3.32117	0.0312652	0.712531	NM_001010977	196541	GO:0008168(methyltransferase activity)|GO:0016740(transferase activity)
NHEDC1	Homo sapiens solute carrier family 9, subfamily B (cation proton antiporter 2), member 1 (SLC9B1), nuclear gene encoding mitochondrial protein, transcript variant 1, mRNA [NM_139173]	3.1374	3.3507	3.0668	25.2706	5.9688	3.4397	11.5597	3.18497	-1.85975	0.349257	NM_139173	150159	GO:0006812(cation transport)|GO:0015299(solute:hydrogen antiporter activity)|GO:0016020(membrane)|GO:0016021(integral to membrane)|GO:0055085(transmembrane transport)
HIST2H2BE	Homo sapiens histone cluster 2, H2be (HIST2H2BE), mRNA [NM_003528]	50.0842	3.7869	3.4657	3300.89	4.0556	4.3359	1103.09	19.1123	-5.85091	0.422447	NM_003528	8349	GO:0000786(nucleosome)|GO:0003677(DNA binding)|GO:0005634(nucleus)|GO:0005694(chromosome)|GO:0006334(nucleosome assembly)|GO:0042742(defense response to bacterium)
GOLT1B	Homo sapiens golgi transport 1B (GOLT1B), mRNA [NM_016072]	10.9242	27.3085	23.2263	12.1463	12.1302	69.0776	31.118	20.4863	-0.603089	0.618853	NM_016072	51026	GO:0000139(Golgi membrane)|GO:0004871(signal transducer activity)|GO:0005783(endoplasmic reticulum)|GO:0005794(Golgi apparatus)|GO:0007165(signal transduction)|GO:0015031(protein transport)|GO:0016020(membrane)|GO:0016021(integral to membrane)|GO:0016192(vesicle-mediated transport)|GO:0043123(positive regulation of I-kappaB kinase/NF-kappaB cascade)
EIF2AK4	Homo sapiens eukaryotic translation initiation factor 2 alpha kinase 4 (EIF2AK4), mRNA [NM_001013703]	10.5356	3.1109	3.5384	3.2654	252.941	3.4513	86.5525	5.7283	-3.9174	0.439889	NM_001013703	440275	GO:0000049(tRNA binding)|GO:0000166(nucleotide binding)|GO:0004674(protein serine/threonine kinase activity)|GO:0004694(eukaryotic translation initiation factor 2alpha kinase activity)|GO:0004812(aminoacyl-tRNA ligase activity)|GO:0005524(ATP binding)|GO:0005622(intracellular)|GO:0006446(regulation of translational initiation)|GO:0006468(protein phosphorylation)|GO:0009267(cellular response to st…
CTRB2	Homo sapiens chymotrypsinogen B2 (CTRB2), mRNA [NM_001025200]	1754.03	1041.01	8032.66	5317.61	1316.29	2292.86	2975.59	3609.24	0.27852	0.837686	NM_001025200	440387	GO:0004252(serine-type endopeptidase activity)|GO:0005576(extracellular region)|GO:0005615(extracellular space)|GO:0006508(proteolysis)|GO:0007586(digestion)|GO:0008233(peptidase activity)
UCRC	Homo sapiens ubiquinol-cytochrome c reductase, complex III subunit X (UQCR10), nuclear gene encoding mitochondrial protein, transcript variant 2, mRNA [NM_001003684]	13.9095	13.773	18.3484	10.7998	16.8208	25.0245	17.5484	15.3436	-0.193697	0.520897	NM_001003684	29796	GO:0005739(mitochondrion)|GO:0005740(mitochondrial envelope)|GO:0005743(mitochondrial inner membrane)|GO:0006122(mitochondrial electron transport, ubiquinol to cytochrome c)|GO:0006810(transport)|GO:0008121(ubiquinol-cytochrome-c reductase activity)|GO:0016020(membrane)|GO:0022904(respiratory electron transport chain)|GO:0070469(respiratory chain)
DYRK3	Homo sapiens dual-specificity tyrosine-(Y)-phosphorylation regulated kinase 3 (DYRK3), transcript variant 2, mRNA [NM_001004023]	9.1464	11.765	20.0249	29.0526	9.1288	267.171	101.784	13.6454	-2.89902	0.384335	NM_001004023	8444	GO:0000166(nucleotide binding)|GO:0000287(magnesium ion binding)|GO:0004672(protein kinase activity)|GO:0004674(protein serine/threonine kinase activity)|GO:0004712(protein serine/threonine/tyrosine kinase activity)|GO:0004713(protein tyrosine kinase activity)|GO:0005524(ATP binding)|GO:0005634(nucleus)|GO:0006468(protein phosphorylation)|GO:0030218(erythrocyte differentiation)
ODF4	Homo sapiens outer dense fiber of sperm tails 4 (ODF4), mRNA [NM_153007]	60.7104	51.6206	2.8395	2.9946	2.8739	3.333	3.06717	38.3902	3.64576	0.190174	NM_153007	146852	GO:0001520(outer dense fiber)|GO:0007275(multicellular organismal development)|GO:0007283(spermatogenesis)|GO:0009434(microtubule-based flagellum)|GO:0016020(membrane)|GO:0016021(integral to membrane)|GO:0030154(cell differentiation)
C8orf68	Homo sapiens cDNA clone IMAGE:4824304. [BC022082]	5.5679	16.2176	7.949	6.8039	5.4688	27.2579	13.1769	9.9115	-0.410832	0.744471		619343
SIRPB1	Homo sapiens signal-regulatory protein beta 1 (SIRPB1), transcript variant 1, mRNA [NM_006065]	419.64	112.893	5.7687	94.6405	559.514	225.887	293.347	179.434	-0.709155	0.668174	NM_006065	10326	GO:0005515(protein binding)|GO:0005886(plasma membrane)|GO:0005887(integral to plasma membrane)|GO:0007165(signal transduction)|GO:0007166(cell surface receptor linked signaling pathway)|GO:0016020(membrane)|GO:0016021(integral to membrane)|GO:0034329(cell junction assembly)
C12orf39	chromosome 12 open reading frame 39 [Source:HGNC Symbol;Acc:28139] [ENST00000256969]	3.4474	3.5087	3.1835	3.2092	3.3103	3.4111	3.3102	3.37987	0.0300479	0.686241		80763	GO:0005576(extracellular region)|GO:0005634(nucleus)|GO:0005730(nucleolus)|GO:0030133(transport vesicle)|GO:0031410(cytoplasmic vesicle)|GO:0043231(intracellular membrane-bounded organelle)
C14orf142	Homo sapiens chromosome 14 open reading frame 142 (C14orf142), mRNA [NM_032490]	3.1005	3.2687	2.9861	3.2092	2.9704	4.0061	3.39523	3.11843	-0.122689	0.551207	NM_032490	84520
CENPN	Homo sapiens centromere protein N (CENPN), transcript variant 3, mRNA [NM_018455]	104.723	99.1295	28.5363	27.5699	68.8746	3.0958	33.1801	77.4628	1.22319	0.115237	NM_018455	55839	GO:0000087(M phase of mitotic cell cycle)|GO:0000236(mitotic prometaphase)|GO:0000278(mitotic cell cycle)|GO:0000777(condensed chromosome kinetochore)|GO:0005634(nucleus)|GO:0005654(nucleoplasm)|GO:0005694(chromosome)|GO:0005829(cytosol)|GO:0006334(nucleosome assembly)|GO:0034080(CenH3-containing nucleosome assembly at centromere)
LOC729173	PREDICTED: Homo sapiens hypothetical LOC729173 (LOC729173), miscRNA [XR_110528]	162.483	273.681	476.457	216.073	610.028	13.5477	279.883	304.207	0.120231	0.926691	XR_110528	729173
LOC90834	Homo sapiens uncharacterized protein BC001742 (LOC90834), non-coding RNA [NR_026993]	4.6459	45.5731	8.9868	9.2823	4.407	19.531	11.0734	19.7353	0.833673	0.649036	NR_026993	90834
PCDHGA12	Homo sapiens protocadherin gamma subfamily A, 12 (PCDHGA12), transcript variant 2, mRNA [NM_032094]	13.6857	58.2765	93.8993	51.5875	24.9878	3.9596	26.845	55.2872	1.04229	0.522274	NM_032094	26025	GO:0005509(calcium ion binding)|GO:0005886(plasma membrane)|GO:0007155(cell adhesion)|GO:0007156(homophilic cell adhesion)|GO:0016021(integral to membrane)
MASTL	Homo sapiens microtubule associated serine/threonine kinase-like (MASTL), transcript variant 2, mRNA [NM_032844]	7.0527	24.3899	15.2329	11.5981	7.5162	27.0941	15.4028	15.5585	0.0145103	0.987231	NM_032844	84930	GO:0000086(G2/M transition of mitotic cell cycle)|GO:0000166(nucleotide binding)|GO:0004674(protein serine/threonine kinase activity)|GO:0005524(ATP binding)|GO:0005634(nucleus)|GO:0005737(cytoplasm)|GO:0005813(centrosome)|GO:0005856(cytoskeleton)|GO:0006974(response to DNA damage stimulus)|GO:0007067(mitosis)|GO:0016301(kinase activity)|GO:0016310(phosphorylation)|GO:0032154(cleavage furrow)|GO:…
TTTY20	Homo sapiens testis-specific transcript, Y-linked 20 (non-protein coding) (TTTY20), non-coding RNA [NR_001546]	6.9584	5.9806	4.7418	4.0091	5.8744	15.8101	8.56453	5.8936	-0.539225	0.596142	NR_001546	252951
FDXR	Homo sapiens ferredoxin reductase (FDXR), nuclear gene encoding mitochondrial protein, transcript variant 2, mRNA [NM_004110]	23.4688	3.0219	65.6906	23.4752	104.591	158.474	95.5135	30.7271	-1.63619	0.184309	NM_004110	2232	GO:0000166(nucleotide binding)|GO:0004324(ferredoxin-NADP+ reductase activity)|GO:0005515(protein binding)|GO:0005739(mitochondrion)|GO:0005743(mitochondrial inner membrane)|GO:0005759(mitochondrial matrix)|GO:0006091(generation of precursor metabolites and energy)|GO:0006694(steroid biosynthetic process)|GO:0006810(transport)|GO:0008203(cholesterol metabolic process)|GO:0015039(NADPH-adrenodoxin…
TLX2	Homo sapiens T-cell leukemia homeobox 2 (TLX2), mRNA [NM_016170]	24.5914	3.5304	3.1354	39.6441	3.1615	74.1973	39.001	10.4191	-1.90428	0.318481	NM_016170	3196	GO:0001707(mesoderm formation)|GO:0003674(molecular_function)|GO:0003700(sequence-specific DNA binding transcription factor activity)|GO:0005575(cellular_component)|GO:0005634(nucleus)|GO:0005737(cytoplasm)|GO:0007275(multicellular organismal development)|GO:0008150(biological_process)|GO:0043565(sequence-specific DNA binding)|GO:0048484(enteric nervous system development)|GO:0050774(negative reg…
ZNF675	Homo sapiens zinc finger protein 675 (ZNF675), mRNA [NM_138330]	312.081	12599.4	55898.6	3577.07	5310.6	8206.7	5698.12	22936.7	2.0091	0.382537	NM_138330	171392	GO:0000122(negative regulation of transcription from RNA polymerase II promoter)|GO:0003677(DNA binding)|GO:0005515(protein binding)|GO:0005622(intracellular)|GO:0005634(nucleus)|GO:0006355(regulation of transcription, DNA-dependent)|GO:0007249(I-kappaB kinase/NF-kappaB cascade)|GO:0008270(zinc ion binding)|GO:0010804(negative regulation of tumor necrosis factor-mediated signaling pathway)|GO:001…
FXYD6	Homo sapiens FXYD domain containing ion transport regulator 6 (FXYD6), transcript variant 1, mRNA [NM_022003]	16.6202	71.6025	33.5539	14.0113	62.6653	36.3673	37.6813	40.5922	0.107354	0.481614	NM_022003	53826	GO:0003674(molecular_function)|GO:0005216(ion channel activity)|GO:0005886(plasma membrane)|GO:0006811(ion transport)|GO:0008150(biological_process)|GO:0016021(integral to membrane)
MCTP2	Homo sapiens multiple C2 domains, transmembrane 2 (MCTP2), transcript variant 1, mRNA [NM_018349]	3.4798	3.5186	6.9892	46.5039	4.0181	6.6493	19.0571	4.66253	-2.03114	0.420565	NM_018349	55784	GO:0005509(calcium ion binding)|GO:0005544(calcium-dependent phospholipid binding)|GO:0005624(membrane fraction)|GO:0016020(membrane)|GO:0016021(integral to membrane)|GO:0019722(calcium-mediated signaling)
LOC338651	Homo sapiens uncharacterized LOC338651 (LOC338651), non-coding RNA [NR_021489]	3.2193	3.7446	3.2042	3.2369	3.2094	4.2546	3.56697	3.38937	-0.073682	0.739095	NR_021489	338651
LOC492311	Homo sapiens IgA-inducing protein homolog (Bos taurus) (IGIP), mRNA [NM_001007189]	3.1275	3.2136	3.021	3.0417	3.1817	3.2027	3.14203	3.1207	-0.00982881	0.818386	NM_001007189	492311	GO:0005576(extracellular region)
TNNT3	Homo sapiens troponin T type 3 (skeletal, fast) (TNNT3), transcript variant 3, mRNA [NM_001042780]	9.5062	109.926	12.9743	867.841	13.4021	14.2009	298.482	44.1354	-2.75763	0.489966	NM_001042780	7140	GO:0003009(skeletal muscle contraction)|GO:0003779(actin binding)|GO:0005523(tropomyosin binding)|GO:0005829(cytosol)|GO:0005861(troponin complex)|GO:0006942(regulation of striated muscle contraction)|GO:0030049(muscle filament sliding)|GO:0030172(troponin C binding)|GO:0030899(calcium-dependent ATPase activity)|GO:0031013(troponin I binding)|GO:0043462(regulation of ATPase activity)|GO:0048306(c…
HUS1B	Homo sapiens HUS1 checkpoint homolog b (S. pombe) (HUS1B), mRNA [NM_148959]	4.119	3.5186	5.8282	4.2947	4.6172	10.2823	6.39807	4.4886	-0.51137	0.279606	NM_148959	135458
HACL1	Homo sapiens 2-hydroxyacyl-CoA lyase 1 (HACL1), mRNA [NM_012260]	4.6459	33.4877	29.6349	11.1141	6.5805	6.4498	8.04813	22.5895	1.48893	0.302363	NM_012260	26061	GO:0000287(magnesium ion binding)|GO:0001561(fatty acid alpha-oxidation)|GO:0005777(peroxisome)|GO:0005782(peroxisomal matrix)|GO:0016830(carbon-carbon lyase activity)|GO:0030976(thiamine pyrophosphate binding)|GO:0042802(identical protein binding)|GO:0044255(cellular lipid metabolic process)
TTC23L	Homo sapiens tetratricopeptide repeat domain 23-like (TTC23L), mRNA [NM_144725]	9.4754	986.758	7.4642	3963.93	174.965	50.9128	1396.6	334.566	-2.06156	0.544357	NM_144725	153657	GO:0005488(binding)
GCM2	Homo sapiens glial cells missing homolog 2 (Drosophila) (GCM2), mRNA [NM_004752]	1771.68	1816.07	2259.33	1283.68	1950.27	1490.71	1574.89	1949.02	0.307502	0.295846	NM_004752	9247	GO:0003677(DNA binding)|GO:0005634(nucleus)|GO:0006355(regulation of transcription, DNA-dependent)|GO:0006874(cellular calcium ion homeostasis)|GO:0007275(multicellular organismal development)|GO:0030154(cell differentiation)|GO:0030643(cellular phosphate ion homeostasis)|GO:0043066(negative regulation of apoptosis)|GO:0043565(sequence-specific DNA binding)|GO:0046872(metal ion binding)|GO:006001…
MDFIC	Homo sapiens MyoD family inhibitor domain containing (MDFIC), transcript variant 1, mRNA [NM_199072]	4.9102	26.7118	8.4752	5.8968	6.5272	20.8193	11.0811	13.3657	0.270438	0.832897	NM_199072	29969	GO:0005515(protein binding)|GO:0005634(nucleus)|GO:0005730(nucleolus)|GO:0005737(cytoplasm)|GO:0005794(Golgi apparatus)|GO:0007257(activation of JUN kinase activity)|GO:0008134(transcription factor binding)|GO:0030111(regulation of Wnt receptor signaling pathway)|GO:0030332(cyclin binding)|GO:0030957(Tat protein binding)|GO:0042308(negative regulation of protein import into nucleus)|GO:0044419(in…
EEA1	Homo sapiens early endosome antigen 1 (EEA1), mRNA [NM_003566]	3.0286	3.0468	3.3353	3.0417	3.0521	3.007	3.0336	3.1369	0.0483087	0.455512	NM_003566	8411	GO:0005515(protein binding)|GO:0005516(calmodulin binding)|GO:0005545(1-phosphatidylinositol binding)|GO:0005622(intracellular)|GO:0005624(membrane fraction)|GO:0005737(cytoplasm)|GO:0005769(early endosome)|GO:0005829(cytosol)|GO:0005969(serine-pyruvate aminotransferase complex)|GO:0006897(endocytosis)|GO:0006906(vesicle fusion)|GO:0008270(zinc ion binding)|GO:0016020(membrane)|GO:0016189(synapti…
NCAM2	neural cell adhesion molecule 2 [Source:HGNC Symbol;Acc:7657] [ENST00000400546]	3.3403	3.4055	4.3888	3.5505	3.5791	3.4431	3.52423	3.71153	0.0747059	0.670382		4685	GO:0005886(plasma membrane)|GO:0007155(cell adhesion)|GO:0007158(neuron cell-cell adhesion)|GO:0016021(integral to membrane)|GO:0030424(axon)
ZNF323	Homo sapiens zinc finger protein 323 (ZNF323), transcript variant 1, mRNA [NM_030899]	3.1182	3.2052	2.9696	3.1677	2.9864	3.7409	3.29833	3.09767	-0.0905553	0.567307	NM_030899	64288	GO:0003676(nucleic acid binding)|GO:0003677(DNA binding)|GO:0003700(sequence-specific DNA binding transcription factor activity)|GO:0005622(intracellular)|GO:0005634(nucleus)|GO:0008270(zinc ion binding)|GO:0016032(viral reproduction)|GO:0046872(metal ion binding)
C14orf68	Homo sapiens solute carrier family 25, member 47 (SLC25A47), nuclear gene encoding mitochondrial protein, mRNA [NM_207117]	625.474	673.219	1429.55	246.444	339.243	3.2239	196.304	909.414	2.21185	0.183724	NM_207117	283600	GO:0005488(binding)|GO:0005739(mitochondrion)|GO:0005743(mitochondrial inner membrane)|GO:0016020(membrane)|GO:0016021(integral to membrane)|GO:0055085(transmembrane transport)
ZC3H14	Homo sapiens zinc finger CCCH-type containing 14 (ZC3H14), transcript variant 2, mRNA [NM_207660]	55.0224	9.367	5.8886	7.1785	35.88	14.9735	19.344	23.426	0.276224	0.87249	NM_207660	79882	GO:0003723(RNA binding)|GO:0005515(protein binding)|GO:0005634(nucleus)|GO:0005737(cytoplasm)|GO:0008270(zinc ion binding)|GO:0016607(nuclear speck)|GO:0046872(metal ion binding)
AF116680	Homo sapiens PRO2007 mRNA, complete cds. [AF116680]	3.5917	3.8045	3.2542	3.2905	3.4507	3.3427	3.3613	3.55013	0.0788539	0.308521
EFNA1	Homo sapiens ephrin-A1 (EFNA1), transcript variant 1, mRNA [NM_004428]	21.8317	4.5255	22.2092	23.9609	10.8318	72.4783	35.757	16.1888	-1.14323	0.3316	NM_004428	1942	GO:0000122(negative regulation of transcription from RNA polymerase II promoter)|GO:0000187(activation of MAPK activity)|GO:0003180(aortic valve morphogenesis)|GO:0003183(mitral valve morphogenesis)|GO:0003199(endocardial cushion to mesenchymal transition involved in heart valve formation)|GO:0005102(receptor binding)|GO:0005515(protein binding)|GO:0005576(extracellular region)|GO:0005886(plasma …
RPS8	Homo sapiens ribosomal protein S8 (RPS8), mRNA [NM_001012]	48.1587	39.2338	39.6018	6.4206	23.6198	3.5602	11.2002	42.3314	1.9182	0.0591978	NM_001012	6202	GO:0000462(maturation of SSU-rRNA from tricistronic rRNA transcript (SSU-rRNA, 5.8S rRNA, LSU-rRNA))|GO:0003735(structural constituent of ribosome)|GO:0005622(intracellular)|GO:0005737(cytoplasm)|GO:0005829(cytosol)|GO:0005840(ribosome)|GO:0006412(translation)|GO:0006414(translational elongation)|GO:0006415(translational termination)|GO:0010467(gene expression)|GO:0016032(viral reproduction)|GO:0…
L2HGDH	Homo sapiens L-2-hydroxyglutarate dehydrogenase (L2HGDH), nuclear gene encoding mitochondrial protein, mRNA [NM_024884]	4.9573	6.0997	6.9255	19.4682	5.775	7.7617	11.0016	5.99417	-0.876087	0.403437	NM_024884	79944	GO:0005739(mitochondrion)|GO:0005743(mitochondrial inner membrane)|GO:0006103(2-oxoglutarate metabolic process)|GO:0016021(integral to membrane)|GO:0016491(oxidoreductase activity)|GO:0031305(integral to mitochondrial inner membrane)|GO:0044267(cellular protein metabolic process)|GO:0047545(2-hydroxyglutarate dehydrogenase activity)
RHBDL2	Homo sapiens rhomboid, veinlet-like 2 (Drosophila) (RHBDL2), mRNA [NM_017821]	75.5267	40.2749	3.1214	63.7866	82.3725	91.806	79.3217	39.641	-1.00072	0.304845	NM_017821	54933	GO:0004252(serine-type endopeptidase activity)|GO:0005886(plasma membrane)|GO:0006508(proteolysis)|GO:0008233(peptidase activity)|GO:0016021(integral to membrane)
FBXO17	Homo sapiens F-box protein 17 (FBXO17), transcript variant 2, mRNA [NM_024907]	7.2636	6.2295	27.4662	4.7036	6.2379	5.9811	5.64087	13.6531	1.27524	0.35862	NM_024907	115290	GO:0001948(glycoprotein binding)|GO:0005515(protein binding)|GO:0019005(SCF ubiquitin ligase complex)|GO:0030163(protein catabolic process)
ZFP1	Homo sapiens zinc finger protein 1 homolog (mouse) (ZFP1), mRNA [NM_153688]	46.3159	3.1749	128.626	59.8403	97.5517	146.994	101.462	59.3722	-0.773083	0.249163	NM_153688	162239	GO:0003677(DNA binding)|GO:0005622(intracellular)|GO:0005634(nucleus)|GO:0006355(regulation of transcription, DNA-dependent)|GO:0008270(zinc ion binding)|GO:0046872(metal ion binding)
IFT122	Homo sapiens intraflagellar transport 122 homolog (Chlamydomonas) (IFT122), transcript variant 3, mRNA [NM_018262]	34.246	38.2743	121.508	44.0461	66.2855	213.001	107.777	64.6761	-0.736751	0.223854	NM_018262	55764	GO:0001843(neural tube closure)|GO:0005737(cytoplasm)|GO:0005856(cytoskeleton)|GO:0005929(cilium)|GO:0005932(microtubule basal body)|GO:0007275(multicellular organismal development)|GO:0010172(embryonic body morphogenesis)|GO:0019861(flagellum)|GO:0030030(cell projection organization)|GO:0032391(photoreceptor connecting cilium)|GO:0035050(embryonic heart tube development)|GO:0048593(camera-type e…
WDR16	Homo sapiens WD repeat domain 16 (WDR16), transcript variant 2, mRNA [NM_145054]	3.4515	5.9086	3.6836	4.6825	88.8591	10.4383	34.66	4.3479	-2.99488	0.369225	NM_145054	146845	GO:0005515(protein binding)|GO:0005737(cytoplasm)|GO:0043231(intracellular membrane-bounded organelle)
C19orf46	Homo sapiens chromosome 19 open reading frame 46 (C19orf46), mRNA [NM_001039876]	3.4255	42.4678	2.9251	3.5362	155.466	2.9462	53.9828	16.2728	-1.73004	0.421977	NM_001039876	163183	GO:0003779(actin binding)|GO:0005634(nucleus)|GO:0005640(nuclear outer membrane)|GO:0016020(membrane)|GO:0016021(integral to membrane)|GO:0031309(integral to nuclear outer membrane)|GO:0045198(establishment of epithelial cell apical/basal polarity)
UBE2E1	Homo sapiens ubiquitin-conjugating enzyme E2E 1 (UBE2E1), transcript variant 1, mRNA [NM_003341]	31.661	18595.8	16.9938	8.2049	12.6651	21.9622	14.2774	6214.81	8.76583	0.422076	NM_003341	7324	GO:0000075(cell cycle checkpoint)|GO:0000151(ubiquitin ligase complex)|GO:0000166(nucleotide binding)|GO:0000209(protein polyubiquitination)|GO:0000278(mitotic cell cycle)|GO:0004842(ubiquitin-protein ligase activity)|GO:0005515(protein binding)|GO:0005524(ATP binding)|GO:0005634(nucleus)|GO:0005654(nucleoplasm)|GO:0005829(cytosol)|GO:0006511(ubiquitin-dependent protein catabolic process)|GO:0007…
EXOC6	Homo sapiens exocyst complex component 6 (EXOC6), transcript variant 1, mRNA [NM_019053]	37.6735	8.5451	3.3091	21.3766	3.3626	4.3123	9.68383	16.5092	0.769623	0.309889	NM_019053	54536	GO:0000145(exocyst)|GO:0005886(plasma membrane)|GO:0006904(vesicle docking involved in exocytosis)|GO:0015031(protein transport)
ATP6V1B1	Homo sapiens ATPase, H+ transporting, lysosomal 56/58kDa, V1 subunit B1 (ATP6V1B1), mRNA [NM_001692]	2.8948	2.8414	3.3514	2.9462	3.0174	2.87	2.94453	3.0292	0.0408978	0.715323	NM_001692	525	GO:0001503(ossification)|GO:0005524(ATP binding)|GO:0005624(membrane fraction)|GO:0005737(cytoplasm)|GO:0005829(cytosol)|GO:0005902(microvillus)|GO:0006811(ion transport)|GO:0006879(cellular iron ion homeostasis)|GO:0006885(regulation of pH)|GO:0007588(excretion)|GO:0007605(sensory perception of sound)|GO:0008286(insulin receptor signaling pathway)|GO:0012505(endomembrane system)|GO:0015078(hydro…
IGKC	immunoglobulin kappa variable 1D-33 [Source:HGNC Symbol;Acc:5753] [ENST00000390265]	8250.59	157.257	3.2042	10416.6	20439.7	469.216	10441.8	2803.68	-1.89698	0.351586	XM_003403533
ZDHHC11	Homo sapiens zinc finger, DHHC-type containing 11 (ZDHHC11), mRNA [NM_024786]	18.6845	3.6456	3.2152	3.2604	3.3937	3.3569	3.337	8.5151	1.35147	0.418627	NM_024786	79844	GO:0008270(zinc ion binding)|GO:0016020(membrane)|GO:0016021(integral to membrane)|GO:0016746(transferase activity, transferring acyl groups)|GO:0046872(metal ion binding)
RPS15A	Homo sapiens ribosomal protein S15a (RPS15A), transcript variant 2, mRNA [NM_001019]	3.3403	5.097	3.3755	5358.47	3.2797	6.7648	1789.51	3.9376	-8.82803	0.42248	NM_001019	6210	GO:0003723(RNA binding)|GO:0003735(structural constituent of ribosome)|GO:0005622(intracellular)|GO:0005737(cytoplasm)|GO:0005739(mitochondrion)|GO:0005829(cytosol)|GO:0005840(ribosome)|GO:0006412(translation)|GO:0006414(translational elongation)|GO:0006415(translational termination)|GO:0008284(positive regulation of cell proliferation)|GO:0009615(response to virus)|GO:0010467(gene expression)|GO…
OTOA	Homo sapiens otoancorin (OTOA), transcript variant 2, mRNA [NM_170664]	3.7947	4.6688	4.0587	3.8921	3.4426	7.2403	4.85833	4.17407	-0.219008	0.652551	NM_170664	146183	GO:0005576(extracellular region)|GO:0005578(proteinaceous extracellular matrix)|GO:0005886(plasma membrane)|GO:0007605(sensory perception of sound)|GO:0016324(apical plasma membrane)|GO:0031225(anchored to membrane)
ARSD	Homo sapiens arylsulfatase D (ARSD), mRNA [NM_001669]	4.457	3.9683	3.5738	3.3866	24.0109	5.1444	10.8473	3.9997	-1.43937	0.410884	NM_001669	414	GO:0004065(arylsulfatase activity)|GO:0005764(lysosome)|GO:0016787(hydrolase activity)|GO:0046872(metal ion binding)
TIMM8A	Homo sapiens translocase of inner mitochondrial membrane 8 homolog A (yeast) (TIMM8A), nuclear gene encoding mitochondrial protein, transcript variant 1, mRNA [NM_004085]	6.8046	24.2109	15.4173	17.5213	7.2804	25.2135	16.6717	15.4776	-0.107222	0.907267	NM_004085	1678	GO:0005625(soluble fraction)|GO:0005739(mitochondrion)|GO:0005743(mitochondrial inner membrane)|GO:0005758(mitochondrial intermembrane space)|GO:0007399(nervous system development)|GO:0008270(zinc ion binding)|GO:0016020(membrane)|GO:0042719(mitochondrial intermembrane space protein transporter complex)|GO:0045039(protein import into mitochondrial inner membrane)|GO:0046872(metal ion binding)|GO:…
JARID1D	Homo sapiens lysine (K)-specific demethylase 5D (KDM5D), transcript variant 2, mRNA [NM_004653]	4.2988	5.7938	5.6053	4.7793	3.6891	8.9868	5.8184	5.23263	-0.153085	0.747107	NM_004653	8284	GO:0003674(molecular_function)|GO:0003677(DNA binding)|GO:0005575(cellular_component)|GO:0005622(intracellular)|GO:0005634(nucleus)|GO:0007283(spermatogenesis)|GO:0008270(zinc ion binding)|GO:0016491(oxidoreductase activity)|GO:0016568(chromatin modification)|GO:0016702(oxidoreductase activity, acting on single donors with incorporation of molecular oxygen, incorporation of two atoms of oxygen)|G…
NAIF1	Homo sapiens nuclear apoptosis inducing factor 1 (NAIF1), mRNA [NM_197956]	26.1518	10.6276	57.1235	74.2313	3.3446	338.8	138.792	31.301	-2.14865	0.348664	NM_197956	203245	GO:0003674(molecular_function)|GO:0005634(nucleus)|GO:0006915(apoptosis)|GO:0006917(induction of apoptosis)
RAVER1	Homo sapiens ribonucleoprotein, PTB-binding 1 (RAVER1), mRNA [NM_133452]	4.8804	5.5384	4.5808	3.4028	4.5805	3.4557	3.813	4.99987	0.390963	0.0162501	NM_133452	125950	GO:0000166(nucleotide binding)|GO:0003723(RNA binding)|GO:0005634(nucleus)|GO:0005737(cytoplasm)
ZYG11B	Homo sapiens zyg-11 homolog B (C. elegans) (ZYG11B), mRNA [NM_024646]	40.8415	3.3732	3.2152	3.1278	3.4339	3.3044	3.2887	15.81	2.26525	0.424947	NM_024646	79699	GO:0005488(binding)
C11orf9	Homo sapiens chromosome 11 open reading frame 9 (C11orf9), transcript variant 1, mRNA [NM_013279]	3.3608	93.8139	3.1477	3.3659	3.3786	3.1437	3.29607	33.4408	3.34279	0.422657	NM_013279	745	GO:0003677(DNA binding)|GO:0003700(sequence-specific DNA binding transcription factor activity)|GO:0005634(nucleus)|GO:0014003(oligodendrocyte development)|GO:0016020(membrane)|GO:0016021(integral to membrane)|GO:0022010(central nervous system myelination)|GO:0030154(cell differentiation)|GO:0031643(positive regulation of myelination)|GO:0045893(positive regulation of transcription, DNA-dependent)
OR6K2	Homo sapiens olfactory receptor, family 6, subfamily K, member 2 (OR6K2), mRNA [NM_001005279]	8.4954	9.4247	16.3907	7.5394	11.4302	37.5137	18.8278	11.4369	-0.719162	0.397289	NM_001005279	81448	GO:0004871(signal transducer activity)|GO:0004872(receptor activity)|GO:0004930(G-protein coupled receptor activity)|GO:0004984(olfactory receptor activity)|GO:0005886(plasma membrane)|GO:0016021(integral to membrane)|GO:0050896(response to stimulus)
MRC1L1	Homo sapiens mannose receptor, C type 1 (MRC1), mRNA [NM_002438]	11.2906	11.2448	16.1081	9.6989	14.7227	20.4721	14.9646	12.8812	-0.216287	0.378148	NM_002438	4360	GO:0004872(receptor activity)|GO:0005488(binding)|GO:0005529(sugar binding)|GO:0005537(mannose binding)|GO:0005768(endosome)|GO:0005886(plasma membrane)|GO:0005887(integral to plasma membrane)|GO:0006898(receptor-mediated endocytosis)|GO:0010008(endosome membrane)
THOP1	Homo sapiens thimet oligopeptidase 1 (THOP1), mRNA [NM_003249]	4.4008	11.3015	5.1065	5.0463	4.3374	18.5869	9.32353	6.93627	-0.426717	0.727731	NM_003249	7064	GO:0004222(metalloendopeptidase activity)|GO:0005625(soluble fraction)|GO:0005737(cytoplasm)|GO:0006508(proteolysis)|GO:0006518(peptide metabolic process)|GO:0007243(intracellular protein kinase cascade)|GO:0008233(peptidase activity)|GO:0042277(peptide binding)|GO:0046872(metal ion binding)
LOC646446	Unknown	3.3024	543.692	59.9198	3.1216	3.3446	3.2112	3.2258	202.305	5.97073	0.36535
CXorf59	Homo sapiens chromosome X open reading frame 59 (CXorf59), mRNA [NM_173695]	28.0401	53.7845	15.1559	7.9387	12.0812	17.3684	12.4628	32.3268	1.37511	0.257667	NM_173695	286464	GO:0016020(membrane)|GO:0016021(integral to membrane)
SPOPL	Homo sapiens speckle-type POZ protein-like (SPOPL), mRNA [NM_001001664]	3.1311	3.383	3.0668	3.0991	3.1364	109.22	38.4852	3.19363	-3.59103	0.424167	NM_001001664	339745	GO:0005634(nucleus)
POU4F1	Homo sapiens POU class 4 homeobox 1 (POU4F1), mRNA [NM_006237]	212.822	88.9598	3.5384	32.5595	371.32	3.2643	135.715	101.773	-0.415213	0.824512	NM_006237	5457	GO:0000122(negative regulation of transcription from RNA polymerase II promoter)|GO:0000980(RNA polymerase II enhancer sequence-specific DNA binding)|GO:0001967(suckling behavior)|GO:0003700(sequence-specific DNA binding transcription factor activity)|GO:0003705(sequence-specific enhancer binding RNA polymerase II transcription factor activity)|GO:0005634(nucleus)|GO:0007275(multicellular organis…
CNPY3	Homo sapiens canopy 3 homolog (zebrafish) (CNPY3), mRNA [NM_006586]	2241.56	3122.28	3732.09	4887.35	2299.52	1201.35	2796.07	3031.97	0.116856	0.891116	NM_006586	10695	GO:0005102(receptor binding)|GO:0005783(endoplasmic reticulum)|GO:0045087(innate immune response)
YEATS2	Homo sapiens YEATS domain containing 2 (YEATS2), mRNA [NM_018023]	21.3432	3.3507	8.3487	3.8402	4.0181	4.551	4.13643	11.0142	1.41291	0.335332	NM_018023	55689	GO:0000122(negative regulation of transcription from RNA polymerase II promoter)|GO:0005515(protein binding)|GO:0005634(nucleus)|GO:0005671(Ada2/Gcn5/Ada3 transcription activator complex)|GO:0017025(TBP-class protein binding)|GO:0043966(histone H3 acetylation)|GO:0045892(negative regulation of transcription, DNA-dependent)
FKBP1A	Homo sapiens FK506 binding protein 1A, 12kDa (FKBP1A), transcript variant 2, mRNA [NM_054014]	4.1748	3.8045	10.2068	11436	5.6201	13.6336	3818.42	6.06203	-9.29896	0.422385	NM_054014	2280	GO:0000413(protein peptidyl-prolyl isomerization)|GO:0003007(heart morphogenesis)|GO:0003755(peptidyl-prolyl cis-trans isomerase activity)|GO:0004871(signal transducer activity)|GO:0005024(transforming growth factor beta receptor activity)|GO:0005160(transforming growth factor beta receptor binding)|GO:0005219(ryanodine-sensitive calcium-release channel activity)|GO:0005515(protein binding)|GO:00…
TAL1	Homo sapiens T-cell acute lymphocytic leukemia 1 (TAL1), mRNA [NM_003189]	166.236	10.4466	363.23	8.6285	13.2823	278.339	100.083	179.971	0.84656	0.227152	NM_003189	6886	GO:0000118(histone deacetylase complex)|GO:0000790(nuclear chromatin)|GO:0000980(RNA polymerase II enhancer sequence-specific DNA binding)|GO:0001085(RNA polymerase II transcription factor binding)|GO:0003677(DNA binding)|GO:0003682(chromatin binding)|GO:0003700(sequence-specific DNA binding transcription factor activity)|GO:0005515(protein binding)|GO:0005634(nucleus)|GO:0005667(transcription fa…
AP1G1	Homo sapiens adaptor-related protein complex 1, gamma 1 subunit (AP1G1), transcript variant 1, mRNA [NM_001030007]	4.1748	4.4707	5.7687	5.3622	6.3484	4.5142	5.40827	4.80473	-0.17071	0.590277	NM_001030007	164	GO:0000139(Golgi membrane)|GO:0005215(transporter activity)|GO:0005515(protein binding)|GO:0005737(cytoplasm)|GO:0005765(lysosomal membrane)|GO:0005794(Golgi apparatus)|GO:0005829(cytosol)|GO:0006886(intracellular protein transport)|GO:0006892(post-Golgi vesicle-mediated transport)|GO:0006897(endocytosis)|GO:0008565(protein transporter activity)|GO:0016020(membrane)|GO:0016032(viral reproduction)…
SEZ6L2	Homo sapiens seizure related 6 homolog (mouse)-like 2 (SEZ6L2), transcript variant 2, mRNA [NM_201575]	51.7299	208.753	6.7809	214.262	259.28	62.0107	178.518	89.088	-1.00276	0.134373	NM_201575	26470	GO:0005783(endoplasmic reticulum)|GO:0005789(endoplasmic reticulum membrane)|GO:0005886(plasma membrane)|GO:0016021(integral to membrane)
COL9A1	Homo sapiens collagen, type IX, alpha 1 (COL9A1), transcript variant 1, mRNA [NM_001851]	24.9636	11.9554	16.9938	11.6697	150.769	19.9007	60.7799	17.9709	-1.75793	0.468399	NM_001851	1297	GO:0002062(chondrocyte differentiation)|GO:0005198(structural molecule activity)|GO:0005576(extracellular region)|GO:0005581(collagen)|GO:0005594(collagen type IX)|GO:0007155(cell adhesion)|GO:0007411(axon guidance)|GO:0009887(organ morphogenesis)|GO:0030020(extracellular matrix structural constituent conferring tensile strength)|GO:0046872(metal ion binding)
BAIAP2L2	Homo sapiens BAI1-associated protein 2-like 2 (BAIAP2L2), mRNA [NM_025045]	3.4759	3.5304	3.3272	4.2517	66.7593	313.939	128.317	3.4445	-5.21927	0.317676	NM_025045	80115	GO:0005543(phospholipid binding)|GO:0005886(plasma membrane)|GO:0007165(signal transduction)|GO:0008093(cytoskeletal adaptor activity)|GO:0012506(vesicle membrane)|GO:0016044(cellular membrane organization)|GO:0017124(SH3 domain binding)|GO:0030054(cell junction)|GO:0030659(cytoplasmic vesicle membrane)|GO:0031410(cytoplasmic vesicle)|GO:0044291(cell-cell contact zone)|GO:0046847(filopodium assem…
NOC2L	Homo sapiens nucleolar complex associated 2 homolog (S. cerevisiae) (NOC2L), mRNA [NM_015658]	3.0957	3.2268	2.9861	3.0305	3.1242	3.2952	3.14997	3.10287	-0.0217349	0.754386	NM_015658	26155	GO:0003682(chromatin binding)|GO:0003714(transcription corepressor activity)|GO:0005515(protein binding)|GO:0005634(nucleus)|GO:0005678(chromatin assembly complex)|GO:0005730(nucleolus)|GO:0031491(nucleosome binding)|GO:0035067(negative regulation of histone acetylation)|GO:0042393(histone binding)|GO:0043066(negative regulation of apoptosis)|GO:0070491(repressing transcription factor binding)
HIST1H4D	Homo sapiens histone cluster 1, H4d (HIST1H4D), mRNA [NM_003539]	3.2061	153.297	103.497	33.8288	456.933	3.464	164.742	86.6667	-0.926656	0.578923	NM_003539	8360
IBSP	Homo sapiens integrin-binding sialoprotein (IBSP), mRNA [NM_004967]	3.4684	3.6972	3.4225	36.5281	45.1835	5.4015	29.0377	3.52937	-3.04045	0.167711	NM_004967	3381	GO:0001503(ossification)|GO:0005576(extracellular region)|GO:0005615(extracellular space)|GO:0007155(cell adhesion)|GO:0031214(biomineral tissue development)|GO:0031988(membrane-bounded vesicle)
KIF9	Homo sapiens kinesin family member 9 (KIF9), transcript variant 1, mRNA [NM_022342]	7.3523	9.2982	4.4241	20.2727	37.2998	306.731	121.434	7.02487	-4.11156	0.347881	NM_022342	64147	GO:0000166(nucleotide binding)|GO:0003777(microtubule motor activity)|GO:0005524(ATP binding)|GO:0005737(cytoplasm)|GO:0005856(cytoskeleton)|GO:0005874(microtubule)|GO:0007018(microtubule-based movement)|GO:0007596(blood coagulation)
MMP20	Homo sapiens matrix metallopeptidase 20 (MMP20), mRNA [NM_004771]	2.8593	2.8326	3.2992	2.8988	2.9704	2.8369	2.90203	2.99703	0.046471	0.660042	NM_004771	9313	GO:0004222(metalloendopeptidase activity)|GO:0005509(calcium ion binding)|GO:0005515(protein binding)|GO:0005576(extracellular region)|GO:0005578(proteinaceous extracellular matrix)|GO:0005615(extracellular space)|GO:0006508(proteolysis)|GO:0008152(metabolic process)|GO:0008233(peptidase activity)|GO:0008270(zinc ion binding)|GO:0070173(regulation of enamel mineralization)
CKAP2	Homo sapiens cytoskeleton associated protein 2 (CKAP2), transcript variant 1, mRNA [NM_018204]	6.4011	4.9794	6.0659	8.9055	11.4302	5.4971	8.61093	5.81547	-0.566275	0.302645	NM_018204	26586	GO:0000922(spindle pole)|GO:0005737(cytoplasm)|GO:0005813(centrosome)|GO:0005874(microtubule)|GO:0006915(apoptosis)|GO:0007049(cell cycle)|GO:0015630(microtubule cytoskeleton)
SKIV2L2	Homo sapiens superkiller viralicidic activity 2-like 2 (S. cerevisiae) (SKIV2L2), mRNA [NM_015360]	3.5797	4.5517	3.4225	3.6625	11.5391	4.9836	6.7284	3.8513	-0.804918	0.304025	NM_015360	23517	GO:0000166(nucleotide binding)|GO:0000178(exosome (RNase complex))|GO:0000398(nuclear mRNA splicing, via spliceosome)|GO:0000460(maturation of 5.8S rRNA)|GO:0003676(nucleic acid binding)|GO:0004386(helicase activity)|GO:0005515(protein binding)|GO:0005524(ATP binding)|GO:0005634(nucleus)|GO:0005730(nucleolus)|GO:0008026(ATP-dependent helicase activity)|GO:0008380(RNA splicing)|GO:0016818(hydrolas…
KIAA1632	Homo sapiens ectopic P-granules autophagy protein 5 homolog (C. elegans) (EPG5), mRNA [NM_020964]	14.635	15.3751	20.1339	10.7569	17.2455	28.7986	18.9337	16.7147	-0.179839	0.602767	NM_020964	57724	GO:0006914(autophagy)
DTX4	Homo sapiens deltex homolog 4 (Drosophila) (DTX4), mRNA [NM_015177]	35.7393	47.8021	310.531	4.2049	24.6352	139.97	56.27	131.358	1.22306	0.256793	NM_015177	23220	GO:0005737(cytoplasm)|GO:0007219(Notch signaling pathway)|GO:0008270(zinc ion binding)|GO:0046872(metal ion binding)
KIAA0226	Homo sapiens KIAA0226 (KIAA0226), transcript variant 1, mRNA [NM_001145642]	4.7069	4.1866	101.157	5.4883	6.0167	17.564	9.68967	36.6835	1.92061	0.440845	NM_001145642	9711	GO:0005515(protein binding)|GO:0005764(lysosome)|GO:0005769(early endosome)|GO:0005770(late endosome)|GO:0005794(Golgi apparatus)|GO:0010507(negative regulation of autophagy)|GO:0045806(negative regulation of endocytosis)
PLAC1L	Homo sapiens placenta-specific 1-like (PLAC1L), mRNA [NM_173801]	43.365	3.119	2.8806	15.1695	2.9454	3.2755	7.13013	16.4549	1.20651	0.427248	NM_173801	219990	GO:0005576(extracellular region)
UNC50	Homo sapiens unc-50 homolog (C. elegans) (UNC50), mRNA [NM_014044]	3.2814	3.5491	113.146	40.1553	3.3626	3.9751	15.831	39.9921	1.33696	0.636829	NM_014044	25972	GO:0000139(Golgi membrane)|GO:0003723(RNA binding)|GO:0005634(nucleus)|GO:0005637(nuclear inner membrane)|GO:0005794(Golgi apparatus)|GO:0007166(cell surface receptor linked signaling pathway)|GO:0015031(protein transport)|GO:0016020(membrane)|GO:0016021(integral to membrane)
ARMC7	Homo sapiens armadillo repeat containing 7 (ARMC7), mRNA [NM_024585]	85.6329	35.4336	144.7	106.085	38.1665	13.9888	52.7466	88.5887	0.748045	0.530865	NM_024585	79637	GO:0005488(binding)
NEK11	Homo sapiens NIMA (never in mitosis gene a)- related kinase 11 (NEK11), transcript variant 1, mRNA [NM_024800]	20.2273	3.2179	2.9551	25.6193	3.0652	3.3613	10.6819	8.8001	-0.279581	0.397454	NM_024800	79858	GO:0000166(nucleotide binding)|GO:0004674(protein serine/threonine kinase activity)|GO:0005515(protein binding)|GO:0005524(ATP binding)|GO:0005634(nucleus)|GO:0005730(nucleolus)|GO:0006468(protein phosphorylation)|GO:0007049(cell cycle)|GO:0007243(intracellular protein kinase cascade)|GO:0031572(G2/M transition DNA damage checkpoint)|GO:0031573(intra-S DNA damage checkpoint)|GO:0046872(metal ion …
ZNF669	Homo sapiens zinc finger protein 669 (ZNF669), transcript variant 1, mRNA [NM_024804]	64.1821	2.9658	3.3187	3.0154	3.1305	2.9905	3.04547	23.4889	2.94724	0.421117	NM_024804	79862	GO:0003677(DNA binding)|GO:0005622(intracellular)|GO:0005634(nucleus)|GO:0006355(regulation of transcription, DNA-dependent)|GO:0008270(zinc ion binding)|GO:0046872(metal ion binding)
RICH2	Homo sapiens Rho GTPase activating protein 44 (ARHGAP44), mRNA [NM_014859]	11.5838	15.3751	19.6183	8.0958	14.2031	50.5199	24.2729	15.5257	-0.644687	0.513154	NM_014859	9912	GO:0005096(GTPase activator activity)|GO:0005622(intracellular)|GO:0005737(cytoplasm)|GO:0005829(cytosol)|GO:0007165(signal transduction)|GO:0007264(small GTPase mediated signal transduction)|GO:0051056(regulation of small GTPase mediated signal transduction)
SIGLEC9	Homo sapiens sialic acid binding Ig-like lectin 9 (SIGLEC9), transcript variant 2, mRNA [NM_014441]	3.3896	3.4546	176.35	3.5208	3.4765	3.1437	3.38033	61.0649	4.17511	0.42316	NM_014441	27180	GO:0005529(sugar binding)|GO:0005887(integral to plasma membrane)|GO:0007155(cell adhesion)|GO:0007166(cell surface receptor linked signaling pathway)|GO:0016020(membrane)
BCAS3	Homo sapiens breast carcinoma amplified sequence 3 (BCAS3), transcript variant 2, mRNA [NM_017679]	3.2781	3.1225	90.2204	10.9349	128.646	4.3777	47.9863	32.207	-0.575248	0.820504	NM_017679	54828	GO:0005634(nucleus)
TUBG2	Homo sapiens tubulin, gamma 2 (TUBG2), mRNA [NM_016437]	195.673	561.002	2851.68	329.62	125.198	5281	1911.94	1202.79	-0.668658	0.503065	NM_016437	27175	GO:0000086(G2/M transition of mitotic cell cycle)|GO:0000166(nucleotide binding)|GO:0000278(mitotic cell cycle)|GO:0003924(GTPase activity)|GO:0005198(structural molecule activity)|GO:0005525(GTP binding)|GO:0005737(cytoplasm)|GO:0005815(microtubule organizing center)|GO:0005829(cytosol)|GO:0005874(microtubule)|GO:0007017(microtubule-based process)|GO:0015630(microtubule cytoskeleton)|GO:0051258(…
LOC727865	Unknown	33.6558	9.7336	4.5073	4014.08	216.044	128.646	1452.92	15.9656	-6.50785	0.37586
KREMEN1	Homo sapiens kringle containing transmembrane protein 1 (KREMEN1), transcript variant 3, mRNA [NM_001039570]	3.3087	4.3153	3.3187	3.327	3.3103	55.4962	20.7112	3.64757	-2.5054	0.433673	NM_001039570	83999	GO:0005515(protein binding)|GO:0005624(membrane fraction)|GO:0007154(cell communication)|GO:0016020(membrane)|GO:0016021(integral to membrane)|GO:0016055(Wnt receptor signaling pathway)|GO:0060828(regulation of canonical Wnt receptor signaling pathway)
CST11	Homo sapiens cystatin 11 (CST11), transcript variant 1, mRNA [NM_130794]	16.8367	10.9399	36.1111	17.8175	15.5619	4.7725	12.7173	21.2959	0.743783	0.531169	NM_130794	140880	GO:0004869(cysteine-type endopeptidase inhibitor activity)|GO:0005634(nucleus)|GO:0005737(cytoplasm)|GO:0030414(peptidase inhibitor activity)|GO:0042742(defense response to bacterium)
HOXC10	Homo sapiens homeobox C10 (HOXC10), mRNA [NM_017409]	124.886	12.681	9.3337	29.6107	48.7074	3.4275	27.2485	48.9669	0.845629	0.631312	NM_017409	3226	GO:0003700(sequence-specific DNA binding transcription factor activity)|GO:0005634(nucleus)|GO:0007275(multicellular organismal development)|GO:0008284(positive regulation of cell proliferation)|GO:0019907(cyclin-dependent protein kinase activating kinase holoenzyme complex)|GO:0021520(spinal cord motor neuron cell fate specification)|GO:0043565(sequence-specific DNA binding)|GO:0050905(neuromusc…
SIGLEC11	Homo sapiens sialic acid binding Ig-like lectin 11 (SIGLEC11), transcript variant 1, mRNA [NM_052884]	1410.72	1768.39	1922.89	886.028	1764.27	4.6574	884.987	1700.67	0.942375	0.289586	NM_052884	114132	GO:0005529(sugar binding)|GO:0007155(cell adhesion)|GO:0016020(membrane)|GO:0016021(integral to membrane)
PRG2	Homo sapiens lipid phosphate phosphatase-related protein type 3 (LPPR3), mRNA [NM_024888]	4.9102	43.5712	10.4481	7.6144	4.4757	12.0688	8.05297	19.6432	1.28644	0.48818	NM_024888	79948	GO:0008195(phosphatidate phosphatase activity)|GO:0016020(membrane)|GO:0016021(integral to membrane)|GO:0016787(hydrolase activity)
DHCR7	Homo sapiens 7-dehydrocholesterol reductase (DHCR7), transcript variant 1, mRNA [NM_001360]	177.345	2.9993	3.1214	2.9344	210.397	2.9425	72.0914	61.1551	-0.237353	0.930099	NM_001360	1717	GO:0001568(blood vessel development)|GO:0005640(nuclear outer membrane)|GO:0005783(endoplasmic reticulum)|GO:0005789(endoplasmic reticulum membrane)|GO:0005792(microsome)|GO:0006695(cholesterol biosynthetic process)|GO:0009791(post-embryonic development)|GO:0016020(membrane)|GO:0016021(integral to membrane)|GO:0016491(oxidoreductase activity)|GO:0030154(cell differentiation)|GO:0030324(lung devel…
DCBLD2	Homo sapiens discoidin, CUB and LCCL domain containing 2 (DCBLD2), mRNA [NM_080927]	2.8296	2.8806	3.021	2.8251	21.5097	2.8738	9.06953	2.9104	-1.63981	0.427369	NM_080927	131566	GO:0005887(integral to plasma membrane)|GO:0007155(cell adhesion)|GO:0009986(cell surface)|GO:0016020(membrane)|GO:0030308(negative regulation of cell growth)|GO:0030522(intracellular receptor mediated signaling pathway)|GO:0042060(wound healing)
DYRK1B	Homo sapiens dual-specificity tyrosine-(Y)-phosphorylation regulated kinase 1B (DYRK1B), transcript variant a, mRNA [NM_004714]	1321.5	6269.01	4803.44	347.481	428.909	832.053	536.148	4131.32	2.9459	0.126564	NM_004714	9149	GO:0000166(nucleotide binding)|GO:0003713(transcription coactivator activity)|GO:0004672(protein kinase activity)|GO:0004674(protein serine/threonine kinase activity)|GO:0004712(protein serine/threonine/tyrosine kinase activity)|GO:0004713(protein tyrosine kinase activity)|GO:0005515(protein binding)|GO:0005524(ATP binding)|GO:0005634(nucleus)|GO:0005730(nucleolus)|GO:0006468(protein phosphorylat…
C9orf126	Homo sapiens suppressor of cancer cell invasion (SCAI), transcript variant 1, mRNA [NM_173690]	7.0527	8.5451	11.0744	4.1096	6.2379	6.0419	5.46313	8.89073	0.702574	0.0531235	NM_173690	286205	GO:0003714(transcription corepressor activity)|GO:0005515(protein binding)|GO:0005634(nucleus)|GO:0005737(cytoplasm)|GO:0006355(regulation of transcription, DNA-dependent)|GO:0009968(negative regulation of signal transduction)|GO:0016020(membrane)|GO:0016021(integral to membrane)|GO:0030336(negative regulation of cell migration)|GO:0035024(negative regulation of Rho protein signal transduction)
VSTM2L	Homo sapiens V-set and transmembrane domain containing 2 like (VSTM2L), mRNA [NM_080607]	13.3782	171.538	8.2666	3.1988	8.9141	16.8617	9.6582	64.3944	2.73711	0.418972	NM_080607	128434	GO:0005515(protein binding)
EIF4A1	Homo sapiens eukaryotic translation initiation factor 4A1 (EIF4A1), transcript variant 1, mRNA [NM_001416]	37.4906	5.3445	201.388	75.7018	8.0001	7.1968	30.2996	81.4078	1.42587	0.552768	NM_001416	1973	GO:0000166(nucleotide binding)|GO:0000288(nuclear-transcribed mRNA catabolic process, deadenylation-dependent decay)|GO:0000289(nuclear-transcribed mRNA poly(A) tail shortening)|GO:0000339(RNA cap binding)|GO:0003729(mRNA binding)|GO:0003743(translation initiation factor activity)|GO:0004386(helicase activity)|GO:0005515(protein binding)|GO:0005524(ATP binding)|GO:0005829(cytosol)|GO:0006412(tran…
NFYA	Homo sapiens nuclear transcription factor Y, alpha (NFYA), transcript variant 1, mRNA [NM_002505]	515.017	484.577	964.235	254.973	529.436	758.121	514.177	654.61	0.348371	0.273574	NM_002505	4800	GO:0003677(DNA binding)|GO:0003700(sequence-specific DNA binding transcription factor activity)|GO:0005515(protein binding)|GO:0005634(nucleus)|GO:0006355(regulation of transcription, DNA-dependent)|GO:0006366(transcription from RNA polymerase II promoter)|GO:0016602(CCAAT-binding factor complex)|GO:0045944(positive regulation of transcription from RNA polymerase II promoter)
QRSL1	glutaminyl-tRNA synthase (glutamine-hydrolyzing)-like 1 [Source:HGNC Symbol;Acc:21020] [ENST00000369044]	13.3112	25.3865	39.3166	5.7437	14.5356	3.4397	7.90633	26.0048	1.7177	0.180207		55278	GO:0000166(nucleotide binding)|GO:0005524(ATP binding)|GO:0005739(mitochondrion)|GO:0016874(ligase activity)|GO:0030956(glutamyl-tRNA(Gln) amidotransferase complex)|GO:0032543(mitochondrial translation)|GO:0050567(glutaminyl-tRNA synthase (glutamine-hydrolyzing) activity)|GO:0070681(glutaminyl-tRNAGln biosynthesis via transamidation)
SLC35E1	Homo sapiens solute carrier family 35, member E1 (SLC35E1), mRNA [NM_024881]	1999.56	2.9421	3.2152	2.9403	3.0652	2.9113	2.97227	668.572	7.81337	0.422597	NM_024881	79939	GO:0006810(transport)|GO:0016020(membrane)|GO:0016021(integral to membrane)
NGRN	Homo sapiens neugrin, neurite outgrowth associated (NGRN), transcript variant 2, mRNA [NM_001033088]	16.5421	4340.18	18.3484	12.3206	19.4682	17.2734	16.3541	1458.36	6.47855	0.421942	NM_001033088	51335	GO:0003674(molecular_function)|GO:0005576(extracellular region)|GO:0005634(nucleus)|GO:0007275(multicellular organismal development)|GO:0007399(nervous system development)|GO:0030182(neuron differentiation)
PTK7	Homo sapiens PTK7 protein tyrosine kinase 7 (PTK7), transcript variant PTK7-1, mRNA [NM_002821]	23.5796	23474.6	3.08	5225.97	66.1277	17.8175	1769.97	7833.74	2.14597	0.562012	NM_002821	5754	GO:0001736(establishment of planar polarity)|GO:0001843(neural tube closure)|GO:0003401(axis elongation)|GO:0004714(transmembrane receptor protein tyrosine kinase activity)|GO:0004872(receptor activity)|GO:0005524(ATP binding)|GO:0005624(membrane fraction)|GO:0005887(integral to plasma membrane)|GO:0005911(cell-cell junction)|GO:0007155(cell adhesion)|GO:0007165(signal transduction)|GO:0010976(po…
NXF3	Homo sapiens nuclear RNA export factor 3 (NXF3), mRNA [NM_022052]	68.1981	3.5864	5.6664	3.9297	4.2262	3.7833	3.97973	25.817	2.69758	0.411762	NM_022052	56000	GO:0000166(nucleotide binding)|GO:0003729(mRNA binding)|GO:0005515(protein binding)|GO:0005622(intracellular)|GO:0005634(nucleus)|GO:0005737(cytoplasm)|GO:0006406(mRNA export from nucleus)|GO:0006810(transport)|GO:0016973(poly(A)+ mRNA export from nucleus)|GO:0042272(nuclear RNA export factor complex)
OR2V2	Homo sapiens olfactory receptor, family 2, subfamily V, member 2 (OR2V2), mRNA [NM_206880]	3.0926	3.1109	3.3678	3.1146	5.419	3.0638	3.8658	3.19043	-0.277015	0.497551	NM_206880	285659	GO:0004871(signal transducer activity)|GO:0004872(receptor activity)|GO:0004930(G-protein coupled receptor activity)|GO:0004984(olfactory receptor activity)|GO:0005886(plasma membrane)|GO:0016021(integral to membrane)|GO:0050896(response to stimulus)
POGZ	Homo sapiens pogo transposable element with ZNF domain (POGZ), transcript variant 1, mRNA [NM_015100]	3.0685	3.0432	3.1941	3.0003	3.1554	74.4379	26.8645	3.10193	-3.11446	0.422294	NM_015100	23126	GO:0000790(nuclear chromatin)|GO:0003677(DNA binding)|GO:0005515(protein binding)|GO:0005622(intracellular)|GO:0005634(nucleus)|GO:0005694(chromosome)|GO:0005730(nucleolus)|GO:0005737(cytoplasm)|GO:0006355(regulation of transcription, DNA-dependent)|GO:0007049(cell cycle)|GO:0007064(mitotic sister chromatid cohesion)|GO:0008270(zinc ion binding)|GO:0046872(metal ion binding)|GO:0051301(cell divis…
LOC100129476	PREDICTED: Homo sapiens hypothetical LOC100129476 (LOC100129476), miscRNA [XR_132697]	28.8018	2.8662	3.5596	15.9973	3.0521	2.9462	7.33187	11.7425	0.679491	0.40412	XR_132697	100129476
DISP1	Homo sapiens dispatched homolog 1 (Drosophila) (DISP1), mRNA [NM_032890]	278.986	322.805	1670.38	142.801	339.372	719.718	400.63	757.389	0.918763	0.356668	NM_032890	84976	GO:0007224(smoothened signaling pathway)|GO:0007225(patched ligand maturation)|GO:0007368(determination of left/right symmetry)|GO:0008158(hedgehog receptor activity)|GO:0009880(embryonic pattern specification)|GO:0009953(dorsal/ventral pattern formation)|GO:0015197(peptide transporter activity)|GO:0015833(peptide transport)|GO:0016020(membrane)|GO:0016021(integral to membrane)|GO:0016323(basolat…
C1orf35	Homo sapiens chromosome 1 open reading frame 35 (C1orf35), mRNA [NM_024319]	4.0175	125.808	43.5635	3.4085	144.002	2.95	50.12	57.7964	0.205591	0.701262	NM_024319	79169
C14orf148	Homo sapiens NADP-dependent oxidoreductase domain containing 1 (NOXRED1), mRNA [NM_001113475]	3.1905	3.7869	170.773	3.3766	12.5435	5.4971	7.13907	59.2502	3.05301	0.454654	NM_001113475	122945	GO:0000166(nucleotide binding)|GO:0004735(pyrroline-5-carboxylate reductase activity)|GO:0006561(proline biosynthetic process)|GO:0016491(oxidoreductase activity)
ZMYM3	Homo sapiens zinc finger, MYM-type 3 (ZMYM3), transcript variant 2, mRNA [NM_005096]	71.5608	18.6051	6.3376	106.862	165.137	16.4527	96.1506	32.1678	-1.57968	0.266389	NM_005096	9203	GO:0003677(DNA binding)|GO:0005634(nucleus)|GO:0007010(cytoskeleton organization)|GO:0007275(multicellular organismal development)|GO:0008270(zinc ion binding)|GO:0022604(regulation of cell morphogenesis)|GO:0046872(metal ion binding)
NDUFA11	Homo sapiens NADH dehydrogenase (ubiquinone) 1 alpha subcomplex, 11, 14.7kDa (NDUFA11), nuclear gene encoding mitochondrial protein, transcript variant 1, mRNA [NM_175614]	244.569	162.916	285.47	636.59	199.695	9.8035	282.029	230.985	-0.288047	0.816058	NM_175614	126328	GO:0005739(mitochondrion)|GO:0005743(mitochondrial inner membrane)|GO:0005747(mitochondrial respiratory chain complex I)|GO:0006810(transport)|GO:0016020(membrane)|GO:0016021(integral to membrane)|GO:0022904(respiratory electron transport chain)|GO:0070469(respiratory chain)
PTPN3	Homo sapiens protein tyrosine phosphatase, non-receptor type 3 (PTPN3), transcript variant 3, mRNA [NM_001145369]	12.8761	18.4376	6.6246	4.18	9.3887	50.9128	21.4938	12.6461	-0.76523	0.667086	NM_001145369	5774	GO:0001784(phosphotyrosine binding)|GO:0004725(protein tyrosine phosphatase activity)|GO:0005515(protein binding)|GO:0005737(cytoplasm)|GO:0005856(cytoskeleton)|GO:0005886(plasma membrane)|GO:0006470(protein dephosphorylation)|GO:0008092(cytoskeletal protein binding)|GO:0009898(internal side of plasma membrane)|GO:0016787(hydrolase activity)|GO:0035335(peptidyl-tyrosine dephosphorylation)|GO:0045…
NS3BP	PREDICTED: Homo sapiens NS3BP (NS3BP), miscRNA [XR_109071]	58.4414	3.2742	37.2313	71.0041	84.9913	92.5363	82.8439	32.9823	-1.3287	0.131764	XR_109071	171391
PPIA	Homo sapiens peptidylprolyl isomerase A (cyclophilin A) (PPIA), mRNA [NM_021130]	96.953	334.685	3.2461	24.2714	3174.39	3.1492	1067.27	144.961	-2.88019	0.437631	NM_021130	5478	GO:0002576(platelet degranulation)|GO:0003755(peptidyl-prolyl cis-trans isomerase activity)|GO:0005515(protein binding)|GO:0005576(extracellular region)|GO:0005634(nucleus)|GO:0005737(cytoplasm)|GO:0005829(cytosol)|GO:0006278(RNA-dependent DNA replication)|GO:0006457(protein folding)|GO:0007596(blood coagulation)|GO:0016032(viral reproduction)|GO:0016853(isomerase activity)|GO:0019047(provirus in…
DCC	Homo sapiens deleted in colorectal carcinoma (DCC), mRNA [NM_005215]	34.931	6.5641	3.7027	3.2317	4.733	4.6193	4.19467	15.0659	1.84466	0.407229	NM_005215	1630	GO:0001975(response to amphetamine)|GO:0003713(transcription coactivator activity)|GO:0004872(receptor activity)|GO:0004888(transmembrane receptor activity)|GO:0005042(netrin receptor activity)|GO:0005515(protein binding)|GO:0005829(cytosol)|GO:0005886(plasma membrane)|GO:0006915(apoptosis)|GO:0006917(induction of apoptosis)|GO:0007275(multicellular organismal development)|GO:0007409(axonogenesis…
LOC643475	Homo sapiens mRNA for FLJ00409 protein. [AK090485]	3.7089	3.6592	10.8137	4.7505	5.2347	7.9254	5.9702	6.0606	0.0216814	0.954628
CCDC71	Homo sapiens coiled-coil domain containing 71 (CCDC71), mRNA [NM_022903]	3.3056	32.3797	3.3428	479.332	3.3863	4.3359	162.351	13.0094	-3.6415	0.457616	NM_022903	64925
LRRC4C	Homo sapiens leucine rich repeat containing 4C (LRRC4C), mRNA [NM_020929]	496.017	830.87	1571.6	418.244	771.363	907.686	699.098	966.162	0.466772	0.310727	NM_020929	57689	GO:0005515(protein binding)|GO:0016020(membrane)|GO:0016021(integral to membrane)|GO:0050770(regulation of axonogenesis)
NKAIN2	Homo sapiens Na+/K+ transporting ATPase interacting 2 (NKAIN2), transcript variant 1, mRNA [NM_001040214]	4.2271	10.6276	4.8242	7.3734	4.1143	17.2734	9.58703	6.55963	-0.547469	0.635812	NM_001040214	154215	GO:0005886(plasma membrane)|GO:0016021(integral to membrane)
B9D1	Homo sapiens B9 protein domain 1 (B9D1), transcript variant 2, mRNA [NM_015681]	35.5982	55.9363	6.1959	3.4944	3.5081	3.5602	3.5209	32.5768	3.20983	0.182126	NM_015681	27077	GO:0005813(centrosome)|GO:0005932(microtubule basal body)|GO:0008158(hedgehog receptor activity)|GO:0042384(cilium assembly)|GO:0060271(cilium morphogenesis)
REPIN1	Homo sapiens replication initiator 1 (REPIN1), transcript variant 2, mRNA [NM_014374]	138.748	148.17	139.754	46.0069	78.3985	6.528	43.6445	142.224	1.70429	0.0336293	NM_014374	29803	GO:0003677(DNA binding)|GO:0005622(intracellular)|GO:0005634(nucleus)|GO:0005664(nuclear origin of replication recognition complex)|GO:0006260(DNA replication)|GO:0008270(zinc ion binding)|GO:0046872(metal ion binding)
BRWD1	Homo sapiens bromodomain and WD repeat domain containing 1 (BRWD1), transcript variant 1, mRNA [NM_018963]	18.6435	20.5572	72.6298	10.4799	21.5201	74.3556	35.4519	37.2768	0.0724177	0.623671	NM_018963	54014	GO:0003674(molecular_function)|GO:0005634(nucleus)|GO:0005730(nucleolus)|GO:0005737(cytoplasm)|GO:0006357(regulation of transcription from RNA polymerase II promoter)|GO:0007010(cytoskeleton organization)|GO:0008360(regulation of cell shape)
LSMD1	Homo sapiens LSM domain containing 1 (LSMD1), mRNA [NM_032356]	8.5308	37548.5	7.8163	5.8968	8.0559	69.943	27.9652	12521.6	8.80657	0.423565	NM_032356	84316	GO:0005634(nucleus)|GO:0005737(cytoplasm)
HIPK1	Homo sapiens homeodomain interacting protein kinase 1 (HIPK1), transcript variant 1, mRNA [NM_198268]	2.9416	2.8713	3.4149	3.0056	3.0715	2.9326	3.00323	3.07593	0.0345077	0.760657	NM_198268	204851	GO:0000166(nucleotide binding)|GO:0001654(eye development)|GO:0003677(DNA binding)|GO:0004674(protein serine/threonine kinase activity)|GO:0005515(protein binding)|GO:0005524(ATP binding)|GO:0005634(nucleus)|GO:0005737(cytoplasm)|GO:0006355(regulation of transcription, DNA-dependent)|GO:0006915(apoptosis)|GO:0010803(regulation of tumor necrosis factor-mediated signaling pathway)|GO:0045766(positi…
APBB1	Homo sapiens amyloid beta (A4) precursor protein-binding, family B, member 1 (Fe65) (APBB1), transcript variant 1, mRNA [NM_001164]	34.7995	16.9779	9.4842	42.6464	36.5057	32.2317	37.1279	20.4205	-0.862484	0.0662018	NM_001164	322	GO:0001540(beta-amyloid binding)|GO:0003682(chromatin binding)|GO:0005515(protein binding)|GO:0005634(nucleus)|GO:0005737(cytoplasm)|GO:0005886(plasma membrane)|GO:0006355(regulation of transcription, DNA-dependent)|GO:0006974(response to DNA damage stimulus)|GO:0007050(cell cycle arrest)|GO:0007165(signal transduction)|GO:0007409(axonogenesis)|GO:0008134(transcription factor binding)|GO:0016568(…
SLC17A1	Homo sapiens solute carrier family 17 (sodium phosphate), member 1 (SLC17A1), mRNA [NM_005074]	3.0313	37.0248	3.7261	3.1618	3.1684	3.1246	3.1516	14.5941	2.21123	0.414715	NM_005074	6568	GO:0005624(membrane fraction)|GO:0005886(plasma membrane)|GO:0005887(integral to plasma membrane)|GO:0006811(ion transport)|GO:0006814(sodium ion transport)|GO:0006817(phosphate transport)|GO:0015293(symporter activity)|GO:0015321(sodium-dependent phosphate transmembrane transporter activity)|GO:0044341(sodium-dependent phosphate transport)|GO:0046415(urate metabolic process)|GO:0055085(transmemb…
CCDC88C	Homo sapiens coiled-coil domain containing 88C (CCDC88C), mRNA [NM_001080414]	25.2625	13.9933	6.6246	37.032	8.9704	53.1994	33.0673	15.2935	-1.11249	0.362637	NM_001080414	440193	GO:0000226(microtubule cytoskeleton organization)|GO:0001932(regulation of protein phosphorylation)|GO:0005626(insoluble fraction)|GO:0005737(cytoplasm)|GO:0008017(microtubule binding)|GO:0016055(Wnt receptor signaling pathway)|GO:0030165(PDZ domain binding)|GO:0031648(protein destabilization)|GO:0043621(protein self-association)|GO:0051260(protein homooligomerization)
HS3ST4	Homo sapiens heparan sulfate (glucosamine) 3-O-sulfotransferase 4 (HS3ST4), mRNA [NM_006040]	3145.14	3.1783	2.8956	3.0305	2.9617	3.4198	3.13733	1050.4	8.38719	0.422706	NM_006040	9951	GO:0000139(Golgi membrane)|GO:0005576(extracellular region)|GO:0005794(Golgi apparatus)|GO:0008146(sulfotransferase activity)|GO:0008467([heparan sulfate]-glucosamine 3-sulfotransferase 1 activity)|GO:0016020(membrane)|GO:0016021(integral to membrane)|GO:0016740(transferase activity)|GO:0030201(heparan sulfate proteoglycan metabolic process)
MYOZ3	Homo sapiens myozenin 3 (MYOZ3), transcript variant 2, mRNA [NM_133371]	1490.05	305.275	47.7405	150.219	350.502	4.2177	168.313	614.355	1.86792	0.424016	NM_133371	91977	GO:0005515(protein binding)|GO:0005737(cytoplasm)|GO:0030018(Z disc)
RPL26L1	Homo sapiens ribosomal protein L26-like 1 (RPL26L1), mRNA [NM_016093]	2.9118	3.0144	2.8956	2.8745	2.9185	3.0197	2.93757	2.9406	0.00148896	0.96741	NM_016093	51121	GO:0003735(structural constituent of ribosome)|GO:0005622(intracellular)|GO:0005829(cytosol)|GO:0006412(translation)|GO:0006414(translational elongation)|GO:0006415(translational termination)|GO:0010467(gene expression)|GO:0015934(large ribosomal subunit)|GO:0016032(viral reproduction)|GO:0016070(RNA metabolic process)|GO:0016071(mRNA metabolic process)|GO:0019058(viral infectious cycle)|GO:00190…
MFI2	Homo sapiens antigen p97 (melanoma associated) identified by monoclonal antibodies 133.2 and 96.5 (MFI2), transcript variant 1, mRNA [NM_005929]	194.737	458.051	845.084	82.1099	796.051	3.2643	293.808	499.29	0.765003	0.610652	NM_005929	4241	GO:0005506(iron ion binding)|GO:0005515(protein binding)|GO:0005576(extracellular region)|GO:0005886(plasma membrane)|GO:0005887(integral to plasma membrane)|GO:0006811(ion transport)|GO:0006826(iron ion transport)|GO:0006879(cellular iron ion homeostasis)|GO:0008199(ferric iron binding)|GO:0031225(anchored to membrane)|GO:0046872(metal ion binding)
LOC100131938	pre-B-cell leukemia homeobox 1 [Source:HGNC Symbol;Acc:8632] [ENST00000474046]	5.6604	13.6414	7.8163	6.1332	5.9688	26.4273	12.8431	9.03937	-0.5067	0.672813		5087	GO:0001655(urogenital system development)|GO:0001658(branching involved in ureteric bud morphogenesis)|GO:0003677(DNA binding)|GO:0003700(sequence-specific DNA binding transcription factor activity)|GO:0005515(protein binding)|GO:0005634(nucleus)|GO:0005667(transcription factor complex)|GO:0005730(nucleolus)|GO:0005737(cytoplasm)|GO:0006355(regulation of transcription, DNA-dependent)|GO:0006694(s…
SERPINB10	Homo sapiens serpin peptidase inhibitor, clade B (ovalbumin), member 10 (SERPINB10), mRNA [NM_005024]	3.1941	3.2179	3.1705	3.1453	3.1554	13.5477	6.61613	3.19417	-1.05055	0.428859	NM_005024	5273	GO:0004867(serine-type endopeptidase inhibitor activity)|GO:0005634(nucleus)|GO:0005737(cytoplasm)|GO:0010951(negative regulation of endopeptidase activity)|GO:0030162(regulation of proteolysis)|GO:0030414(peptidase inhibitor activity)|GO:0045861(negative regulation of proteolysis)
ZNF232	Homo sapiens zinc finger protein 232 (ZNF232), mRNA [NM_014519]	94.1555	457.466	7.8163	38.3099	265.923	65.0486	123.094	186.479	0.599256	0.471071	NM_014519	7775	GO:0003677(DNA binding)|GO:0003700(sequence-specific DNA binding transcription factor activity)|GO:0005622(intracellular)|GO:0005634(nucleus)|GO:0008270(zinc ion binding)|GO:0016032(viral reproduction)|GO:0046872(metal ion binding)
SERF2	Homo sapiens small EDRK-rich factor 2 (SERF2), transcript variant 4, mRNA [NM_001199877]	2641.09	1563.89	1669.4	1909.99	1293.12	1838.92	1680.68	1958.13	0.220433	0.397681	NM_001199877	10169	GO:0003674(molecular_function)|GO:0005634(nucleus)|GO:0005829(cytosol)|GO:0008150(biological_process)
SLC25A5	Homo sapiens solute carrier family 25 (mitochondrial carrier; adenine nucleotide translocator), member 5 (SLC25A5), nuclear gene encoding mitochondrial protein, mRNA [NM_001152]	3270.19	35.1368	32.4906	9.9145	11.5391	7.1968	9.55013	1112.6	6.8642	0.414025	NM_001152	292	GO:0005215(transporter activity)|GO:0005515(protein binding)|GO:0005739(mitochondrion)|GO:0005743(mitochondrial inner membrane)|GO:0005887(integral to plasma membrane)|GO:0006112(energy reserve metabolic process)|GO:0006810(transport)|GO:0007059(chromosome segregation)|GO:0015207(adenine transmembrane transporter activity)|GO:0015853(adenine transport)|GO:0016020(membrane)|GO:0016032(viral reprod…
ZNF397	Homo sapiens zinc finger protein 397 (ZNF397), transcript variant 1, mRNA [NM_001135178]	132.887	4.8359	4.1559	4.2271	127.072	8.0235	46.4408	47.293	0.0262338	0.991685	NM_001135178	84307	GO:0003677(DNA binding)|GO:0003700(sequence-specific DNA binding transcription factor activity)|GO:0005622(intracellular)|GO:0005634(nucleus)|GO:0005737(cytoplasm)|GO:0008270(zinc ion binding)|GO:0016032(viral reproduction)|GO:0046872(metal ion binding)
PEX14	Homo sapiens peroxisomal biogenesis factor 14 (PEX14), mRNA [NM_004565]	8.6702	79.5838	38.9274	10.6967	13.9471	6.8856	10.5098	42.3938	2.01212	0.244203	NM_004565	5195	GO:0003714(transcription corepressor activity)|GO:0005515(protein binding)|GO:0005634(nucleus)|GO:0005777(peroxisome)|GO:0005778(peroxisomal membrane)|GO:0007031(peroxisome organization)|GO:0015031(protein transport)|GO:0016020(membrane)|GO:0016021(integral to membrane)|GO:0016558(protein import into peroxisome matrix)|GO:0043234(protein complex)|GO:0043433(negative regulation of sequence-specifi…
GSG1	Homo sapiens germ cell associated 1 (GSG1), transcript variant 1, mRNA [NM_031289]	1474.23	7608.51	3586.27	1148.72	1585.6	8345.57	3693.29	4223	0.193361	0.880587	NM_031289	83445	GO:0005783(endoplasmic reticulum)|GO:0005789(endoplasmic reticulum membrane)|GO:0016020(membrane)|GO:0016021(integral to membrane)|GO:0070063(RNA polymerase binding)
EPHA3	Homo sapiens EPH receptor A3 (EPHA3), transcript variant 2, mRNA [NM_182644]	6.2262	19.0988	9.6242	8.061	6.1879	30.8128	15.0206	11.6497	-0.366642	0.765335	NM_182644	2042	GO:0000166(nucleotide binding)|GO:0001660(fever generation)|GO:0004872(receptor activity)|GO:0005004(GPI-linked ephrin receptor activity)|GO:0005515(protein binding)|GO:0005524(ATP binding)|GO:0005576(extracellular region)|GO:0005769(early endosome)|GO:0005886(plasma membrane)|GO:0005887(integral to plasma membrane)|GO:0006915(apoptosis)|GO:0007155(cell adhesion)|GO:0007413(axonal fasciculation)|…
NOL9	Homo sapiens nucleolar protein 9 (NOL9), mRNA [NM_024654]	3.0313	2.9741	4.4625	3.2211	3.1817	3.1764	3.19307	3.4893	0.127995	0.610261	NM_024654	79707	GO:0000166(nucleotide binding)|GO:0000460(maturation of 5.8S rRNA)|GO:0003723(RNA binding)|GO:0005524(ATP binding)|GO:0005634(nucleus)|GO:0005730(nucleolus)|GO:0016301(kinase activity)|GO:0016740(transferase activity)|GO:0051731(polynucleotide 5'-hydroxyl-kinase activity)
PSMD5	Homo sapiens proteasome (prosome, macropain) 26S subunit, non-ATPase, 5 (PSMD5), mRNA [NM_005047]	43.9176	39.9944	3.1705	68.3609	470.383	1068.92	535.889	29.0275	-4.20644	0.236358	NM_005047	5711	GO:0000075(cell cycle checkpoint)|GO:0000082(G1/S transition of mitotic cell cycle)|GO:0000084(S phase of mitotic cell cycle)|GO:0000209(protein polyubiquitination)|GO:0000216(M/G1 transition of mitotic cell cycle)|GO:0000278(mitotic cell cycle)|GO:0000502(proteasome complex)|GO:0002474(antigen processing and presentation of peptide antigen via MHC class I)|GO:0005515(protein binding)|GO:0005654(…
HOXA2	Homo sapiens homeobox A2 (HOXA2), mRNA [NM_006735]	477.969	461.719	2201.11	574.745	1372.78	354.689	767.406	1046.93	0.448108	0.765113	NM_006735	3199	GO:0000122(negative regulation of transcription from RNA polymerase II promoter)|GO:0001709(cell fate determination)|GO:0002076(osteoblast development)|GO:0003700(sequence-specific DNA binding transcription factor activity)|GO:0005634(nucleus)|GO:0005730(nucleolus)|GO:0007379(segment specification)|GO:0008045(motor axon guidance)|GO:0009952(anterior/posterior pattern formation)|GO:0009953(dorsal/…
ZNF230	Homo sapiens zinc finger protein 230 (ZNF230), mRNA [NM_006300]	2.9612	2.8761	68.1338	3.0702	74.9254	2943.79	1007.26	24.657	-5.35229	0.408348	NM_006300	7773	GO:0003677(DNA binding)|GO:0005622(intracellular)|GO:0005634(nucleus)|GO:0006355(regulation of transcription, DNA-dependent)|GO:0008270(zinc ion binding)|GO:0046872(metal ion binding)
ZNF528	Homo sapiens zinc finger protein 528 (ZNF528), mRNA [NM_032423]	1605.33	1865.01	380.607	1820.19	1005.41	1966.38	1597.33	1283.65	-0.315408	0.700909	NM_032423	84436	GO:0003677(DNA binding)|GO:0005622(intracellular)|GO:0005634(nucleus)|GO:0006355(regulation of transcription, DNA-dependent)|GO:0008270(zinc ion binding)|GO:0046872(metal ion binding)
LOC643783	PREDICTED: Homo sapiens hypothetical LOC643783, transcript variant 2 (LOC643783), miscRNA [XR_110056]	6.4556	170.011	9.264	202.748	37.8779	72.2849	104.304	61.91	-0.752544	0.700136	XR_110056	643783
MAFB	Homo sapiens v-maf musculoaponeurotic fibrosarcoma oncogene homolog B (avian) (MAFB), mRNA [NM_005461]	238.976	41.4382	432.495	142.472	40.3148	199.783	127.523	237.636	0.897993	0.242961	NM_005461	9935	GO:0003700(sequence-specific DNA binding transcription factor activity)|GO:0005515(protein binding)|GO:0005634(nucleus)|GO:0005667(transcription factor complex)|GO:0007379(segment specification)|GO:0007423(sensory organ development)|GO:0007585(respiratory gaseous exchange)|GO:0008134(transcription factor binding)|GO:0021571(rhombomere 5 development)|GO:0021572(rhombomere 6 development)|GO:0035284…
UNQ1887	Homo sapiens signal peptide peptidase-like 3 (SPPL3), mRNA [NM_139015]	3.5917	3.9211	73.4599	27.4699	3.3527	5.3695	12.064	26.9909	1.16176	0.641702	NM_139015	121665	GO:0004190(aspartic-type endopeptidase activity)|GO:0006508(proteolysis)|GO:0008233(peptidase activity)|GO:0016020(membrane)|GO:0016021(integral to membrane)
ARL2	Homo sapiens ADP-ribosylation factor-like 2 (ARL2), transcript variant 1, mRNA [NM_001667]	35.0002	3.1934	2.9861	3.1336	3.0247	3.596	3.25143	13.7266	2.07782	0.430755	NM_001667	402	GO:0000166(nucleotide binding)|GO:0003924(GTPase activity)|GO:0005095(GTPase inhibitor activity)|GO:0005515(protein binding)|GO:0005525(GTP binding)|GO:0005622(intracellular)|GO:0005634(nucleus)|GO:0005737(cytoplasm)|GO:0005739(mitochondrion)|GO:0005758(mitochondrial intermembrane space)|GO:0005794(Golgi apparatus)|GO:0005813(centrosome)|GO:0005829(cytosol)|GO:0005856(cytoskeleton)|GO:0006184(GTP…
SELI	Homo sapiens ethanolaminephosphotransferase 1 (CDP-ethanolamine-specific) (EPT1), mRNA [NM_033505]	6.8395	27.8631	10.3625	6.4206	8.1189	79.9403	31.4933	15.0217	-1.068	0.605543	NM_033505	85465	GO:0004307(ethanolaminephosphotransferase activity)|GO:0008654(phospholipid biosynthetic process)|GO:0016020(membrane)|GO:0016021(integral to membrane)|GO:0016740(transferase activity)|GO:0016780(phosphotransferase activity, for other substituted phosphate groups)|GO:0046872(metal ion binding)
TBK1	Homo sapiens TANK-binding kinase 1, mRNA (cDNA clone IMAGE:3938647), partial cds. [BC009864]	3.8858	58.4137	3.9105	3.4868	4.0831	5.5646	4.37817	22.07	2.33369	0.436264		653581
PRR13	Homo sapiens proline rich 13 (PRR13), transcript variant 3, mRNA [NM_001005354]	67.567	27.6637	31.4963	66.519	11055.1	46.3634	3722.65	42.2423	-6.4615	0.421927	NM_001005354	54458	GO:0005634(nucleus)|GO:0005730(nucleolus)|GO:0006355(regulation of transcription, DNA-dependent)
ALK	Homo sapiens anaplastic lymphoma receptor tyrosine kinase (ALK), mRNA [NM_004304]	3.4723	6.8325	3.663	4.5028	3.3191	11.2977	6.3732	4.65593	-0.452948	0.648718	NM_004304	238	GO:0000166(nucleotide binding)|GO:0000187(activation of MAPK activity)|GO:0004704(NF-kappaB-inducing kinase activity)|GO:0004714(transmembrane receptor protein tyrosine kinase activity)|GO:0004872(receptor activity)|GO:0005524(ATP binding)|GO:0005886(plasma membrane)|GO:0005887(integral to plasma membrane)|GO:0007165(signal transduction)|GO:0007169(transmembrane receptor protein tyrosine kinase s…
EP400	Homo sapiens E1A binding protein p400 (EP400), mRNA [NM_015409]	4.0352	9.7336	7.7471	8.239	3.6891	14.6847	8.87093	7.17197	-0.306717	0.709111	NM_015409	57634	GO:0000166(nucleotide binding)|GO:0003677(DNA binding)|GO:0004386(helicase activity)|GO:0005524(ATP binding)|GO:0005634(nucleus)|GO:0006355(regulation of transcription, DNA-dependent)|GO:0016568(chromatin modification)|GO:0016607(nuclear speck)|GO:0016787(hydrolase activity)|GO:0035267(NuA4 histone acetyltransferase complex)|GO:0043967(histone H4 acetylation)|GO:0043968(histone H2A acetylation)
LSM14A	Homo sapiens LSM14A, SCD6 homolog A (S. cerevisiae) (LSM14A), transcript variant 2, mRNA [NM_015578]	3.5007	3.6301	3.1354	18.884	3.4426	3.1764	8.501	3.42207	-1.31276	0.428193	NM_015578	26065	GO:0000932(cytoplasmic mRNA processing body)|GO:0005737(cytoplasm)|GO:0006417(regulation of translation)|GO:0007275(multicellular organismal development)|GO:0010494(stress granule)|GO:0030529(ribonucleoprotein complex)|GO:0033962(cytoplasmic mRNA processing body assembly)|GO:0043231(intracellular membrane-bounded organelle)
GSTZ1	Homo sapiens glutathione transferase zeta 1 (GSTZ1), transcript variant 1, mRNA [NM_145870]	7.0154	18.0195	166.095	17064.1	7.6367	35.8997	5702.53	63.7101	-6.48394	0.427425	NM_145870	2954	GO:0004364(glutathione transferase activity)|GO:0004602(glutathione peroxidase activity)|GO:0005515(protein binding)|GO:0005737(cytoplasm)|GO:0005739(mitochondrion)|GO:0005829(cytosol)|GO:0006559(L-phenylalanine catabolic process)|GO:0006572(tyrosine catabolic process)|GO:0006749(glutathione metabolic process)|GO:0009072(aromatic amino acid family metabolic process)|GO:0016034(maleylacetoacetate …
TRIM24	Homo sapiens tripartite motif containing 24 (TRIM24), transcript variant 1, mRNA [NM_015905]	579.245	598.328	362.464	297.829	387.598	3.3915	229.606	513.346	1.16077	0.0220436	NM_015905	8805	GO:0002039(p53 binding)|GO:0003682(chromatin binding)|GO:0003713(transcription coactivator activity)|GO:0004672(protein kinase activity)|GO:0004842(ubiquitin-protein ligase activity)|GO:0005102(receptor binding)|GO:0005515(protein binding)|GO:0005622(intracellular)|GO:0005634(nucleus)|GO:0005719(nuclear euchromatin)|GO:0005726(perichromatin fibrils)|GO:0005737(cytoplasm)|GO:0006366(transcription …
RBAK	Homo sapiens RB-associated KRAB zinc finger (RBAK), transcript variant 1, mRNA [NM_021163]	13.4522	23.7834	58.3153	4.8715	15.2391	95.8135	38.6414	31.8503	-0.278839	0.701497	NM_021163	57786	GO:0003676(nucleic acid binding)|GO:0005622(intracellular)|GO:0005634(nucleus)|GO:0006355(regulation of transcription, DNA-dependent)|GO:0008270(zinc ion binding)|GO:0045892(negative regulation of transcription, DNA-dependent)|GO:0046872(metal ion binding)
ENST00000376338	MAGI family member, X-linked [Source:HGNC Symbol;Acc:30006] [ENST00000376338]	37.1326	160.45	3.1084	32.7685	774.466	2.8738	270.036	66.897	-2.01314	0.426988		79917
C6orf48	Homo sapiens chromosome 6 open reading frame 48 (C6orf48), transcript variant 1, mRNA [NM_001040437]	51.0224	49.5472	825.992	2113.02	5.5265	27.6302	715.393	308.854	-1.21181	0.681612	NM_001040437	50854
LARP2	Homo sapiens La ribonucleoprotein domain family, member 1B (LARP1B), transcript variant 3, mRNA [NM_032239]	27.4841	6.6061	4.6621	5.7437	3.3937	11.8199	6.98577	12.9174	0.886829	0.555485	NM_032239	55132	GO:0003723(RNA binding)
FLJ22184	Homo sapiens putative uncharacterized protein FLJ22184 (FLJ22184), mRNA [NM_001190467]	1906.14	2951.49	3433.98	1661.76	1934.71	491.838	1362.77	2763.87	1.02015	0.2228	NM_001190467	80164
ATP1A4	Homo sapiens ATPase, Na+/K+ transporting, alpha 4 polypeptide (ATP1A4), transcript variant 1, mRNA [NM_144699]	38.0393	3.6872	37.2313	28.9855	4.8827	216.044	83.304	26.3193	-1.66227	0.448741	NM_144699	480	GO:0000166(nucleotide binding)|GO:0005391(sodium:potassium-exchanging ATPase activity)|GO:0005524(ATP binding)|GO:0005886(plasma membrane)|GO:0005887(integral to plasma membrane)|GO:0005890(sodium:potassium-exchanging ATPase complex)|GO:0006754(ATP biosynthetic process)|GO:0006813(potassium ion transport)|GO:0006814(sodium ion transport)|GO:0015077(monovalent inorganic cation transmembrane transp…
TIGD6	Homo sapiens tigger transposable element derived 6 (TIGD6), transcript variant 1, mRNA [NM_030953]	5.1358	4.2103	5.1503	4.2698	5.1198	192.528	67.3057	4.83213	-3.8	0.422529	NM_030953	81789	GO:0000775(chromosome, centromeric region)|GO:0003677(DNA binding)|GO:0005634(nucleus)|GO:0006355(regulation of transcription, DNA-dependent)
RIMBP2	Homo sapiens RIMS binding protein 2 (RIMBP2), mRNA [NM_015347]	31.3534	10.1388	17.632	32.1552	35.3812	36.9898	34.8421	19.7081	-0.822044	0.176228	NM_015347	23504	GO:0005886(plasma membrane)|GO:0010923(negative regulation of phosphatase activity)|GO:0030054(cell junction)|GO:0045202(synapse)
NAT12	Homo sapiens N(alpha)-acetyltransferase 30, NatC catalytic subunit (NAA30), mRNA [NM_001011713]	7.9148	8.0753	10.7481	6.7247	24.5241	64.6411	31.9633	8.91273	-1.84248	0.29161	NM_001011713	122830	GO:0004596(peptide alpha-N-acetyltransferase activity)|GO:0005737(cytoplasm)|GO:0008080(N-acetyltransferase activity)|GO:0008152(metabolic process)|GO:0016746(transferase activity, transferring acyl groups)
RBM10	Homo sapiens RNA binding motif protein 10 (RBM10), transcript variant 1, mRNA [NM_005676]	144.23	69.0942	44.1199	48.9321	46.5946	3.9895	33.1721	85.8146	1.37125	0.138369	NM_005676	8241	GO:0000166(nucleotide binding)|GO:0003723(RNA binding)|GO:0005622(intracellular)|GO:0005634(nucleus)|GO:0005730(nucleolus)|GO:0006397(mRNA processing)|GO:0008150(biological_process)|GO:0008270(zinc ion binding)|GO:0008380(RNA splicing)|GO:0016585(chromatin remodeling complex)|GO:0046872(metal ion binding)
HIPK4	Homo sapiens homeodomain interacting protein kinase 4 (HIPK4), mRNA [NM_144685]	2.9938	3.0144	34.3439	41.6633	2.937	96.3569	46.9857	13.4507	-1.80454	0.205214	NM_144685	147746	GO:0000166(nucleotide binding)|GO:0004674(protein serine/threonine kinase activity)|GO:0005524(ATP binding)|GO:0005737(cytoplasm)
CCDC120	Homo sapiens coiled-coil domain containing 120 (CCDC120), transcript variant 3, mRNA [NM_033626]	13.6857	21.3298	7.227	4.0891	9.9183	54.8018	22.9364	14.0808	-0.703906	0.692352	NM_033626	90060
SLC10A7	Homo sapiens solute carrier family 10 (sodium/bile acid cotransporter family), member 7 (SLC10A7), transcript variant 3, mRNA [NM_032128]	44.5118	3.3181	3.0668	31.2115	3.2094	3.3569	12.5926	16.9656	0.430033	0.430679	NM_032128	84068	GO:0006811(ion transport)|GO:0006814(sodium ion transport)|GO:0008508(bile acid:sodium symporter activity)|GO:0015293(symporter activity)|GO:0016020(membrane)|GO:0016021(integral to membrane)
LOC729029	Homo sapiens uncharacterized LOC100505648 (LOC100505648), non-coding RNA [NR_040058]	3.7317	3.6081	3.3755	38.3319	3.7327	3.6081	15.2242	3.57177	-2.09166	0.416706	NR_040058	100505648
ALDH9A1	Homo sapiens aldehyde dehydrogenase 9 family, member A1 (ALDH9A1), mRNA [NM_000696]	26.4864	25.2135	17.0965	89.8691	10.0745	221.104	107.016	22.9321	-2.22238	0.319969	NM_000696	223	GO:0001822(kidney development)|GO:0001889(liver development)|GO:0004028(3-chloroallyl aldehyde dehydrogenase activity)|GO:0004029(aldehyde dehydrogenase (NAD) activity)|GO:0005737(cytoplasm)|GO:0005739(mitochondrion)|GO:0005829(cytosol)|GO:0005886(plasma membrane)|GO:0006081(cellular aldehyde metabolic process)|GO:0016491(oxidoreductase activity)|GO:0019145(aminobutyraldehyde dehydrogenase activi…
FAM53B	Homo sapiens family with sequence similarity 53, member B (FAM53B), mRNA [NM_014661]	4.9102	4.3153	9.4842	5.5348	6.0669	288.874	100.158	6.23657	-4.00539	0.417752	NM_014661	9679	GO:0003674(molecular_function)|GO:0005575(cellular_component)|GO:0008150(biological_process)
INA	Homo sapiens internexin neuronal intermediate filament protein, alpha (INA), mRNA [NM_032727]	2.9232	3.0101	2.8395	2.9103	2.8336	3.1246	2.95617	2.92427	-0.0156527	0.835343	NM_032727	9118	GO:0005200(structural constituent of cytoskeleton)|GO:0005883(neurofilament)|GO:0007275(multicellular organismal development)|GO:0007399(nervous system development)|GO:0030154(cell differentiation)|GO:0042246(tissue regeneration)|GO:0060052(neurofilament cytoskeleton organization)
ZMYM2	Homo sapiens mRNA; cDNA DKFZp564B162 (from clone DKFZp564B162). [AL136621]	847.715	629.778	318.36	836.714	398.867	1058.37	764.651	598.618	-0.353166	0.629065		7750	GO:0005634(nucleus)|GO:0006355(regulation of transcription, DNA-dependent)|GO:0008150(biological_process)|GO:0008270(zinc ion binding)|GO:0016605(PML body)|GO:0031624(ubiquitin conjugating enzyme binding)|GO:0046872(metal ion binding)
ATL2	Homo sapiens atlastin GTPase 2 (ATL2), transcript variant 1, mRNA [NM_022374]	795.273	1215.71	467.479	535.851	890.984	796.051	740.962	826.154	0.157012	0.721494	NM_022374	64225	GO:0000166(nucleotide binding)|GO:0003924(GTPase activity)|GO:0005515(protein binding)|GO:0005525(GTP binding)|GO:0005783(endoplasmic reticulum)|GO:0005789(endoplasmic reticulum membrane)|GO:0006184(GTP catabolic process)|GO:0006888(ER to Golgi vesicle-mediated transport)|GO:0007029(endoplasmic reticulum organization)|GO:0007030(Golgi organization)|GO:0016020(membrane)|GO:0016021(integral to memb…
STXBP5L	Homo sapiens syntaxin binding protein 5-like (STXBP5L), mRNA [NM_014980]	3.8714	3.6872	3.4075	3.2559	26.6537	3.7697	11.2264	3.65537	-1.61881	0.429293	NM_014980	9515	GO:0005737(cytoplasm)|GO:0005886(plasma membrane)|GO:0006887(exocytosis)|GO:0015031(protein transport)|GO:0016021(integral to membrane)
ENST00000397549	HCG1987623LOC651900 protein [Source:UniProtKB/TrEMBL;Acc:Q96JS6] [ENST00000397549]	7.4166	7.9222	15.9357	7.1785	10.6011	29.5368	15.7721	10.4248	-0.597353	0.331976	XM_003403471
RNH1	Homo sapiens ribonuclease/angiogenin inhibitor 1 (RNH1), transcript variant 1, mRNA [NM_002939]	72.2849	30.6879	2.8806	3.0702	17.5138	101.968	40.8506	35.2845	-0.211324	0.920706	NM_002939	6050	GO:0005515(protein binding)|GO:0005737(cytoplasm)|GO:0006402(mRNA catabolic process)|GO:0008428(ribonuclease inhibitor activity)|GO:0032311(angiogenin-PRI complex)|GO:0045765(regulation of angiogenesis)
ZNF432	Homo sapiens zinc finger protein 432 (ZNF432), mRNA [NM_014650]	14.1644	30.0205	32.4243	13.9084	15.7381	36.9898	22.2121	25.5364	0.201209	0.616054	NM_014650	9668	GO:0003677(DNA binding)|GO:0005622(intracellular)|GO:0005634(nucleus)|GO:0006355(regulation of transcription, DNA-dependent)|GO:0008270(zinc ion binding)|GO:0046872(metal ion binding)
ZNF624	Homo sapiens zinc finger protein 624 (ZNF624), mRNA [NM_020787]	657.128	512.865	141.41	367.141	369.866	916.223	551.077	437.135	-0.334177	0.764934	NM_020787	57547	GO:0003677(DNA binding)|GO:0005622(intracellular)|GO:0005634(nucleus)|GO:0006355(regulation of transcription, DNA-dependent)|GO:0008270(zinc ion binding)|GO:0046872(metal ion binding)
AKAP12	Homo sapiens A kinase (PRKA) anchor protein 12 (AKAP12), transcript variant 2, mRNA [NM_144497]	503.502	597.257	697.186	358.737	289.137	295.013	314.295	599.315	0.931193	0.0630948	NM_144497	9590	GO:0005737(cytoplasm)|GO:0005856(cytoskeleton)|GO:0005886(plasma membrane)|GO:0005938(cell cortex)|GO:0006605(protein targeting)|GO:0007165(signal transduction)|GO:0007186(G-protein coupled receptor protein signaling pathway)|GO:0008179(adenylate cyclase binding)|GO:0010739(positive regulation of protein kinase A signaling cascade)|GO:0030819(positive regulation of cAMP biosynthetic process)|GO:0…
PCIF1	Homo sapiens PDX1 C-terminal inhibiting factor 1 (PCIF1), mRNA [NM_022104]	175.196	1044.97	3076.45	826.804	1817.33	212.214	952.115	1432.21	0.589033	0.726219	NM_022104	63935	GO:0005634(nucleus)|GO:0010923(negative regulation of phosphatase activity)
NLRP6	Homo sapiens NLR family, pyrin domain containing 6 (NLRP6), mRNA [NM_138329]	8.4255	8.0251	61.7784	5.4277	79.9245	37.8572	41.0698	26.0763	-0.655337	0.657547	NM_138329	171389	GO:0000166(nucleotide binding)|GO:0005524(ATP binding)|GO:0005737(cytoplasm)|GO:0042277(peptide binding)
SLC25A28	Homo sapiens solute carrier family 25, member 28 (SLC25A28), mRNA [NM_031212]	364.459	1175.6	1161.55	49.2644	5183.3	1286.02	2172.86	900.535	-1.27074	0.452081	NM_031212	81894	GO:0005739(mitochondrion)|GO:0005743(mitochondrial inner membrane)|GO:0006811(ion transport)|GO:0016020(membrane)|GO:0016021(integral to membrane)|GO:0055072(iron ion homeostasis)
DTNB	Homo sapiens dystrobrevin, beta (DTNB), transcript variant 3, mRNA [NM_033148]	84.9913	502.339	231.928	142.775	154.08	467.684	254.846	273.086	0.0997285	0.925579	NM_033148	1838	GO:0005509(calcium ion binding)|GO:0005737(cytoplasm)|GO:0008270(zinc ion binding)|GO:0045202(synapse)
UNC13D	Homo sapiens unc-13 homolog D (C. elegans) (UNC13D), mRNA [NM_199242]	121.361	6.6061	3.5596	35.6504	73.7197	9.4232	39.5978	43.8421	0.146899	0.932566	NM_199242	201294	GO:0002432(granuloma formation)|GO:0002467(germinal center formation)|GO:0005515(protein binding)|GO:0005737(cytoplasm)|GO:0005764(lysosome)|GO:0005770(late endosome)|GO:0006909(phagocytosis)|GO:0016020(membrane)|GO:0043304(regulation of mast cell degranulation)|GO:0043320(natural killer cell degranulation)|GO:0045921(positive regulation of exocytosis)|GO:0046903(secretion)|GO:0051607(defense res…
PAFAH1B2	Homo sapiens platelet-activating factor acetylhydrolase 1b, catalytic subunit 2 (30kDa) (PAFAH1B2), transcript variant 1, mRNA [NM_002572]	13.1045	18.0981	21.9869	8.4352	15.5169	50.5199	24.824	17.7298	-0.485557	0.576696	NM_002572	5049	GO:0003847(1-alkyl-2-acetylglycerophosphocholine esterase activity)|GO:0005737(cytoplasm)|GO:0006629(lipid metabolic process)|GO:0016042(lipid catabolic process)|GO:0016788(hydrolase activity, acting on ester bonds)
SLC22A23	Homo sapiens solute carrier family 22, member 23 (SLC22A23), transcript variant 2, mRNA [NM_021945]	37.4013	57.7196	58.4039	50.1811	20.7084	3.5272	24.8056	51.1749	1.04477	0.322495	NM_021945	63027	GO:0006811(ion transport)|GO:0016020(membrane)|GO:0016021(integral to membrane)|GO:0022857(transmembrane transporter activity)
HILS1	Homo sapiens histone linker H1 domain, spermatid-specific 1 (HILS1), transcript variant 1, non-coding RNA [NR_024193]	332.451	928.989	1245.84	349.988	701.126	75.6608	375.591	835.759	1.15392	0.331507	NR_024193	373861	GO:0000786(nucleosome)|GO:0001673(male germ cell nucleus)|GO:0003676(nucleic acid binding)|GO:0003677(DNA binding)|GO:0005634(nucleus)|GO:0005694(chromosome)|GO:0006334(nucleosome assembly)|GO:0006338(chromatin remodeling)|GO:0006342(chromatin silencing)|GO:0006355(regulation of transcription, DNA-dependent)|GO:0007275(multicellular organismal development)|GO:0007281(germ cell development)|GO:000…
PSG1	Homo sapiens pregnancy specific beta-1-glycoprotein 1 (PSG1), transcript variant 1, mRNA [NM_006905]	3.2963	3.5576	3.3514	17.3168	3.3863	4.1918	8.2983	3.40177	-1.28653	0.396226	NM_006905	5669	GO:0005576(extracellular region)|GO:0007565(female pregnancy)
AKAP12	Homo sapiens A kinase (PRKA) anchor protein 12 (AKAP12), transcript variant 2, mRNA [NM_144497]	25.7782	8.2694	4.7036	110.764	19.1952	13.9053	47.955	12.9171	-1.8924	0.295792	NM_144497	9590	GO:0005737(cytoplasm)|GO:0005856(cytoskeleton)|GO:0005886(plasma membrane)|GO:0005938(cell cortex)|GO:0006605(protein targeting)|GO:0007165(signal transduction)|GO:0007186(G-protein coupled receptor protein signaling pathway)|GO:0008179(adenylate cyclase binding)|GO:0010739(positive regulation of protein kinase A signaling cascade)|GO:0030819(positive regulation of cAMP biosynthetic process)|GO:0…
MAPKAPK2	Homo sapiens mitogen-activated protein kinase-activated protein kinase 2 (MAPKAPK2), transcript variant 1, mRNA [NM_004759]	11.6641	13.2872	19.3983	9.2823	14.8041	29.3765	17.821	14.7832	-0.269617	0.49262	NM_004759	9261	GO:0000165(MAPKKK cascade)|GO:0000166(nucleotide binding)|GO:0000187(activation of MAPK activity)|GO:0002224(toll-like receptor signaling pathway)|GO:0002755(MyD88-dependent toll-like receptor signaling pathway)|GO:0002756(MyD88-independent toll-like receptor signaling pathway)|GO:0004672(protein kinase activity)|GO:0004674(protein serine/threonine kinase activity)|GO:0004871(signal transducer ac…
LOC440348	nuclear pore complex interacting protein-like 2 [Source:HGNC Symbol;Acc:34409] [ENST00000429990]	4.6063	13.8519	6.1391	16164.8	4.3374	21.4967	5396.88	8.1991	-9.36244	0.422441	XM_003118720	440348	GO:0005576(extracellular region)
RPL34	Homo sapiens ribosomal protein L34 (RPL34), transcript variant 2, mRNA [NM_033625]	65.6353	15.5479	19.9291	4643.08	6789.68	5160.79	5531.19	33.7041	-7.35852	0.0140555	NM_033625	6164	GO:0003723(RNA binding)|GO:0003735(structural constituent of ribosome)|GO:0005622(intracellular)|GO:0005829(cytosol)|GO:0005840(ribosome)|GO:0006412(translation)|GO:0006414(translational elongation)|GO:0006415(translational termination)|GO:0010467(gene expression)|GO:0016032(viral reproduction)|GO:0016070(RNA metabolic process)|GO:0016071(mRNA metabolic process)|GO:0019058(viral infectious cycle)…
WNT3	Homo sapiens wingless-type MMTV integration site family, member 3 (WNT3), mRNA [NM_030753]	379.9	577.512	801.868	336.942	244.666	910.256	497.288	586.426	0.237869	0.562224	NM_030753	7473	GO:0000902(cell morphogenesis)|GO:0001707(mesoderm formation)|GO:0005102(receptor binding)|GO:0005109(frizzled binding)|GO:0005110(frizzled-2 binding)|GO:0005576(extracellular region)|GO:0005578(proteinaceous extracellular matrix)|GO:0005615(extracellular space)|GO:0005624(membrane fraction)|GO:0005737(cytoplasm)|GO:0005769(early endosome)|GO:0005770(late endosome)|GO:0005886(plasma membrane)|GO:…
MRPL19	Homo sapiens mitochondrial ribosomal protein L19 (MRPL19), nuclear gene encoding mitochondrial protein, mRNA [NM_014763]	109.22	149.49	72.5288	198.056	88.1735	182.207	156.146	110.413	-0.499982	0.485261	NM_014763	9801	GO:0003735(structural constituent of ribosome)|GO:0005622(intracellular)|GO:0005634(nucleus)|GO:0005739(mitochondrion)|GO:0005840(ribosome)|GO:0006412(translation)|GO:0031965(nuclear membrane)
SEMA3C	Homo sapiens sema domain, immunoglobulin domain (Ig), short basic domain, secreted, (semaphorin) 3C (SEMA3C), mRNA [NM_006379]	2.9709	2.9888	3.08	2.9231	2.9276	2.9987	2.9498	3.01323	0.0306953	0.0227512	NM_006379	10512	GO:0001755(neural crest cell migration)|GO:0001756(somitogenesis)|GO:0001974(blood vessel remodeling)|GO:0003151(outflow tract morphogenesis)|GO:0003215(cardiac right ventricle morphogenesis)|GO:0003350(pulmonary myocardium development)|GO:0004872(receptor activity)|GO:0005576(extracellular region)|GO:0005615(extracellular space)|GO:0006955(immune response)|GO:0007507(heart development)|GO:000979…
C21orf63	Homo sapiens chromosome 21 open reading frame 63 (C21orf63), mRNA [NM_058187]	375.657	123.763	85.5268	197.404	103.516	118.618	139.846	194.982	0.479506	0.476505	NM_058187	59271	GO:0005529(sugar binding)|GO:0016020(membrane)|GO:0016021(integral to membrane)
TBC1D23	Homo sapiens TBC1 domain family, member 23 (TBC1D23), transcript variant 1, mRNA [NM_001199198]	2.915	2.8806	91.1347	3.0252	3.0449	2.9379	3.00267	32.3101	3.42767	0.424448	NM_001199198	55773	GO:0005097(Rab GTPase activator activity)|GO:0005622(intracellular)
LOC100129490	Unknown	3.2575	3.6872	3.2904	29.309	3.1009	6.0419	12.8173	3.4117	-1.90953	0.378279
BC045716	PREDICTED: Homo sapiens syntenin-1-like (LOC100129960), miscRNA [XR_132551]	91.3784	73.3292	168.187	3.4944	3.0957	6.0822	4.2241	110.965	4.71532	0.0630322	XR_132551	100129960
ZZEF1	Homo sapiens zinc finger, ZZ-type with EF-hand domain 1 (ZZEF1), mRNA [NM_015113]	9.2122	27.8631	20.9122	12.6054	10.8318	31.5748	18.3373	19.3292	0.0759956	0.915699	NM_015113	23140	GO:0005509(calcium ion binding)|GO:0008270(zinc ion binding)
KIAA1797	Homo sapiens KIAA1797 (KIAA1797), mRNA [NM_017794]	6.536	18.8584	6.8514	4.5462	5.9209	19.4708	9.9793	10.7486	0.107138	0.926715	NM_017794	54914	GO:0005488(binding)|GO:0016020(membrane)|GO:0016021(integral to membrane)
MBD3L1	Homo sapiens methyl-CpG binding domain protein 3-like 1 (MBD3L1), mRNA [NM_145208]	3.5547	5.9399	3.6275	3.6164	3.6084	8.6156	5.28013	4.37403	-0.27161	0.714986	NM_145208	85509	GO:0005634(nucleus)|GO:0006355(regulation of transcription, DNA-dependent)
SYNPO	Homo sapiens synaptopodin (SYNPO), transcript variant 1, mRNA [NM_007286]	66.4168	103.705	75.5995	58.2671	46.7678	18.9644	41.3331	81.9072	0.986693	0.129388	NM_007286	11346	GO:0001725(stress fiber)|GO:0003779(actin binding)|GO:0005515(protein binding)|GO:0005737(cytoplasm)|GO:0005886(plasma membrane)|GO:0005923(tight junction)|GO:0014069(postsynaptic density)|GO:0015629(actin cytoskeleton)|GO:0030054(cell junction)|GO:0032233(positive regulation of actin filament bundle assembly)|GO:0042995(cell projection)|GO:0043197(dendritic spine)|GO:0043204(perikaryon)|GO:00452…
LOC100125556	Homo sapiens family with sequence similarity 86, member A pseudogene (LOC100125556), transcript variant 1, non-coding RNA [NR_024251]	3.1404	2148.19	3.021	492.391	3.1965	7274.26	2589.95	718.117	-1.85063	0.573227	NR_024251	100125556
FAM161A	Homo sapiens family with sequence similarity 161, member A (FAM161A), transcript variant 2, mRNA [NM_032180]	3.0167	2.9849	3.2152	2.9731	3.1132	2.9585	3.01493	3.07227	0.0271773	0.65789	NM_032180	84140	GO:0005813(centrosome)|GO:0007601(visual perception)|GO:0050896(response to stimulus)
LRSAM1	Homo sapiens leucine rich repeat and sterile alpha motif containing 1 (LRSAM1), transcript variant 1, mRNA [NM_138361]	470.383	442.568	277.919	1766.55	1150.16	158.879	1025.19	396.957	-1.36884	0.265523	NM_138361	90678	GO:0000209(protein polyubiquitination)|GO:0004842(ubiquitin-protein ligase activity)|GO:0005179(hormone activity)|GO:0005515(protein binding)|GO:0005576(extracellular region)|GO:0005737(cytoplasm)|GO:0008270(zinc ion binding)|GO:0015031(protein transport)|GO:0016874(ligase activity)|GO:0030163(protein catabolic process)|GO:0044425(membrane part)|GO:0045806(negative regulation of endocytosis)|GO:0…
CR593048	Homo sapiens ribosomal protein S20 pseudogene 27, mRNA (cDNA clone IMAGE:5549882). [BC071734]	3.6144	3.5767	10.4481	4.5904	9613.86	10.5009	3209.65	5.87973	-9.09245	0.422588		729927
C17orf77	Homo sapiens chromosome 17 open reading frame 77 (C17orf77), mRNA [NM_152460]	3.2497	3.0962	5.1946	3.472	15.3853	3.9895	7.6156	3.84683	-0.985286	0.471444	NM_152460	146723	GO:0005576(extracellular region)
TRIP6	Homo sapiens thyroid hormone receptor interactor 6 (TRIP6), mRNA [NM_003302]	5.7644	6.0183	298.95	56.0833	9.0327	16.5794	27.2318	103.577	1.92735	0.538987	NM_003302	7205	GO:0005149(interleukin-1 receptor binding)|GO:0005515(protein binding)|GO:0005634(nucleus)|GO:0005737(cytoplasm)|GO:0005856(cytoskeleton)|GO:0005925(focal adhesion)|GO:0006355(regulation of transcription, DNA-dependent)|GO:0007155(cell adhesion)|GO:0008270(zinc ion binding)|GO:0008588(release of cytoplasmic sequestered NF-kappaB)|GO:0019900(kinase binding)|GO:0030054(cell junction)|GO:0030335(pos…
SEPT7	Homo sapiens septin 7 (SEPT7), transcript variant 2, mRNA [NM_001011553]	29.3384	3.0468	3.2042	3.0056	3.1615	3.0197	3.06227	11.8631	1.95381	0.421139	NM_001011553	989	GO:0000166(nucleotide binding)|GO:0000777(condensed chromosome kinetochore)|GO:0000910(cytokinesis)|GO:0001725(stress fiber)|GO:0005198(structural molecule activity)|GO:0005515(protein binding)|GO:0005525(GTP binding)|GO:0005634(nucleus)|GO:0005694(chromosome)|GO:0005730(nucleolus)|GO:0005737(cytoplasm)|GO:0005819(spindle)|GO:0005886(plasma membrane)|GO:0005929(cilium)|GO:0007049(cell cycle)|GO:0…
C15orf24	Homo sapiens chromosome 15 open reading frame 24 (C15orf24), mRNA [NM_020154]	6.3453	7.5052	8.7035	3.8744	5.5265	5.8231	5.07467	7.518	0.567036	0.0111907	NM_020154	56851	GO:0004180(carboxypeptidase activity)|GO:0005737(cytoplasm)|GO:0008150(biological_process)|GO:0016020(membrane)|GO:0016021(integral to membrane)|GO:0017076(purine nucleotide binding)|GO:0030246(carbohydrate binding)
NAGPA	Homo sapiens N-acetylglucosamine-1-phosphodiester alpha-N-acetylglucosaminidase (NAGPA), mRNA [NM_016256]	1100.86	128.401	52.857	212.311	238.516	2.8297	151.219	427.372	1.49885	0.466612	NM_016256	51172	GO:0003944(N-acetylglucosamine-1-phosphodiester alpha-N-acetylglucosaminidase activity)|GO:0005794(Golgi apparatus)|GO:0005975(carbohydrate metabolic process)|GO:0006464(protein modification process)|GO:0006622(protein targeting to lysosome)|GO:0007040(lysosome organization)|GO:0016020(membrane)|GO:0016021(integral to membrane)|GO:0016787(hydrolase activity)|GO:0032580(Golgi cisterna membrane)
DIP2B	Homo sapiens DIP2 disco-interacting protein 2 homolog B (Drosophila) (DIP2B), mRNA [NM_173602]	3.3265	5.0626	3.3678	3.4623	3.2416	6.8856	4.52983	3.91897	-0.208985	0.733052	NM_173602	57609	GO:0003824(catalytic activity)|GO:0005634(nucleus)|GO:0008134(transcription factor binding)
OSTCL	Homo sapiens oligosaccharyltransferase complex subunit pseudogene 1 (OSTCP1), non-coding RNA [NR_028496]	3.0875	109.412	2.9861	35.4607	2.9864	282.479	106.975	38.4954	-1.47452	0.605704	NR_028496	202459
CLASP2	Homo sapiens cytoplasmic linker associated protein 2 (CLASP2), transcript variant 1, mRNA [NM_015097]	1091.31	152.131	330.554	300.658	303.828	447.281	350.589	524.664	0.581613	0.629366	NM_015097	23122	GO:0000087(M phase of mitotic cell cycle)|GO:0000236(mitotic prometaphase)|GO:0000278(mitotic cell cycle)|GO:0000777(condensed chromosome kinetochore)|GO:0005515(protein binding)|GO:0005694(chromosome)|GO:0005737(cytoplasm)|GO:0005794(Golgi apparatus)|GO:0005802(trans-Golgi network)|GO:0005815(microtubule organizing center)|GO:0005819(spindle)|GO:0005828(kinetochore microtubule)|GO:0005829(cytoso…
SLC4A8	Homo sapiens solute carrier family 4, sodium bicarbonate cotransporter, member 8 (SLC4A8), transcript variant 2, mRNA [NM_004858]	9.6859	3.5965	3.0941	3.3709	3.4426	3.1119	3.30847	5.45883	0.72243	0.410384	NM_004858	9498	GO:0005215(transporter activity)|GO:0005452(inorganic anion exchanger activity)|GO:0005886(plasma membrane)|GO:0006811(ion transport)|GO:0006814(sodium ion transport)|GO:0015297(antiporter activity)|GO:0015701(bicarbonate transport)|GO:0016021(integral to membrane)|GO:0055085(transmembrane transport)
HDAC9	Homo sapiens histone deacetylase 9 (HDAC9), transcript variant 3, mRNA [NM_014707]	4.3349	7.0705	5.8282	4.8976	5.1198	16.1893	8.73557	5.74453	-0.604712	0.509324	NM_014707	9734	GO:0000118(histone deacetylase complex)|GO:0000122(negative regulation of transcription from RNA polymerase II promoter)|GO:0003714(transcription corepressor activity)|GO:0004407(histone deacetylase activity)|GO:0005080(protein kinase C binding)|GO:0005515(protein binding)|GO:0005634(nucleus)|GO:0005667(transcription factor complex)|GO:0005737(cytoplasm)|GO:0006954(inflammatory response)|GO:00075…
LPAL2	Homo sapiens lipoprotein, Lp(a) (LPA), mRNA [NM_005577]	81.6775	393.836	305.433	27.8479	3.2329	5.6321	12.2376	260.315	4.41086	0.132526	NM_005577	4018	GO:0001968(fibronectin binding)|GO:0004252(serine-type endopeptidase activity)|GO:0004866(endopeptidase inhibitor activity)|GO:0005576(extracellular region)|GO:0006508(proteolysis)|GO:0006629(lipid metabolic process)|GO:0006810(transport)|GO:0006869(lipid transport)|GO:0006898(receptor-mediated endocytosis)|GO:0008015(blood circulation)|GO:0008201(heparin binding)|GO:0008233(peptidase activity)|G…
TARS2	Homo sapiens threonyl-tRNA synthetase 2, mitochondrial (putative) (TARS2), nuclear gene encoding mitochondrial protein, mRNA [NM_025150]	2.9801	3.1165	2.8528	3.0003	2.9012	3.3613	3.0876	2.98313	-0.0496574	0.672546	NM_025150	80222	GO:0000166(nucleotide binding)|GO:0003674(molecular_function)|GO:0004829(threonine-tRNA ligase activity)|GO:0005524(ATP binding)|GO:0005575(cellular_component)|GO:0005737(cytoplasm)|GO:0005739(mitochondrion)|GO:0005759(mitochondrial matrix)|GO:0006418(tRNA aminoacylation for protein translation)|GO:0006435(threonyl-tRNA aminoacylation)|GO:0010467(gene expression)|GO:0016874(ligase activity)|GO:00…
C15orf40	Homo sapiens chromosome 15 open reading frame 40 (C15orf40), transcript variant 1, mRNA [NM_144597]	613.733	859.924	712.585	497.798	794.64	210.045	500.828	728.748	0.541104	0.240619	NM_144597	123207
PARP6	Homo sapiens poly (ADP-ribose) polymerase family, member 6 (PARP6), mRNA [NM_020214]	55.2609	203.626	263.082	49.4389	74.1973	17.2734	46.9699	173.99	1.88919	0.208225	NM_020214	56965	GO:0003950(NAD+ ADP-ribosyltransferase activity)|GO:0016757(transferase activity, transferring glycosyl groups)
KIAA0649	Homo sapiens protein phosphatase 1, regulatory subunit 26 (PPP1R26), mRNA [NM_014811]	3.7831	81.728	55.1013	35.6951	3.4765	89.2476	42.8064	46.8708	0.130863	0.922764	NM_014811	9858	GO:0005515(protein binding)|GO:0005634(nucleus)|GO:0005730(nucleolus)|GO:0010923(negative regulation of phosphatase activity)|GO:0019902(phosphatase binding)
PMS2L5	Homo sapiens DTX2P1-UPK3BP1-PMS2P11 readthrough (non-protein coding) (DTX2P1-UPK3BP1-PMS2P11), non-coding RNA [NR_023383]	10.8059	16.0534	29.6002	6.0232	11.2602	5.9171	7.7335	18.8198	1.28306	0.220443	NR_023383	441263
MOBKL2C	Homo sapiens MOB kinase activator 3C (MOB3C), transcript variant 1, mRNA [NM_145279]	3.6144	6.0997	4.5808	5.4883	3.3863	10.9709	6.61517	4.76497	-0.473311	0.554341	NM_145279	148932	GO:0046872(metal ion binding)
DNAJC2	Homo sapiens DnaJ (Hsp40) homolog, subfamily C, member 2 (DNAJC2), transcript variant 1, mRNA [NM_014377]	3.6144	3.3181	4.6181	3.6164	3.9546	5.9528	4.50793	3.8502	-0.227533	0.229576	NM_014377	27000	GO:0000085(G2 phase of mitotic cell cycle)|GO:0003677(DNA binding)|GO:0003682(chromatin binding)|GO:0005634(nucleus)|GO:0005737(cytoplasm)|GO:0005829(cytosol)|GO:0006260(DNA replication)|GO:0016568(chromatin modification)|GO:0030308(negative regulation of cell growth)|GO:0030544(Hsp70 protein binding)|GO:0031965(nuclear membrane)|GO:0042393(histone binding)|GO:0043130(ubiquitin binding)|GO:004589…
NCRNA00120	AL525197 Homo sapiens NEUROBLASTOMA COT 25-NORMALIZED Homo sapiens cDNA clone CS0DC005YP02 5-PRIME, mRNA sequence [AL525197]	129.237	351.753	22.2888	260.875	489.484	48.9545	266.438	167.759	-0.667404	0.111565		55389
TSEN15	Homo sapiens tRNA splicing endonuclease 15 homolog (S. cerevisiae) (TSEN15), transcript variant 1, mRNA [NM_052965]	8.7455	5.1265	5.7687	4.1539	8.8444	5.3171	6.10513	6.5469	0.100789	0.870866	NM_052965	116461	GO:0005634(nucleus)|GO:0005730(nucleolus)|GO:0006397(mRNA processing)|GO:0008033(tRNA processing)
MTF2	Homo sapiens metal response element binding transcription factor 2 (MTF2), transcript variant 1, mRNA [NM_007358]	78.3512	190.299	454.808	51.8784	130.513	136.385	106.259	241.153	1.18236	0.281245	NM_007358	22823	GO:0003677(DNA binding)|GO:0005634(nucleus)|GO:0005737(cytoplasm)|GO:0008270(zinc ion binding)|GO:0046872(metal ion binding)
FBL	Homo sapiens fibrillarin (FBL), mRNA [NM_001436]	15.8132	177.028	216.488	133.282	10.6529	51.5099	65.1483	136.443	1.0665	0.528861	NM_001436	2091	GO:0001652(granular component)|GO:0003723(RNA binding)|GO:0005515(protein binding)|GO:0005634(nucleus)|GO:0005730(nucleolus)|GO:0006364(rRNA processing)|GO:0008033(tRNA processing)|GO:0008168(methyltransferase activity)|GO:0015030(Cajal body)|GO:0016074(snoRNA metabolic process)|GO:0016740(transferase activity)|GO:0030529(ribonucleoprotein complex)|GO:0031428(box C/D snoRNP complex)
tcag7.1177	Homo sapiens GATS, stromal antigen 3 opposite strand (GATS), transcript variant 1, mRNA [NM_178831]	1575.45	2271.47	2907.04	1853.13	1715.27	1787.75	1785.38	2251.32	0.334539	0.369676	NM_178831	352954
SAMD1	Homo sapiens sterile alpha motif domain containing 1 (SAMD1), mRNA [NM_138352]	11.1551	16.7444	31.094	35.5198	11.8745	4.1334	17.1759	19.6645	0.195208	0.882435	NM_138352	90378	GO:0005576(extracellular region)|GO:0005737(cytoplasm)
FIGN	fidgetin [Source:HGNC Symbol;Acc:13285] [ENST00000333129]	13.1564	3.5186	3.1084	3.2703	3.0521	4.5957	3.63937	6.59447	0.857569	0.488583		55137	GO:0000166(nucleotide binding)|GO:0005524(ATP binding)|GO:0005634(nucleus)|GO:0008022(protein C-terminus binding)|GO:0016363(nuclear matrix)|GO:0017111(nucleoside-triphosphatase activity)
LOC643779	GB	11.6641	14.5855	20.9986	53.2157	169.239	42.8404	88.4318	15.7494	-2.48927	0.221082
FLJ21075	Homo sapiens chromosome 7 open reading frame 69 (C7orf69), mRNA [NM_025031]	2.8948	2.8369	3.4225	25.6031	3.0247	2.8864	10.5047	3.0514	-1.7835	0.431683	NM_025031	80099	GO:0005576(extracellular region)
RPP40	Homo sapiens ribonuclease P/MRP 40kDa subunit (RPP40), mRNA [NM_006638]	20.1957	22.1586	9.264	398.77	23.7867	6.0822	142.88	17.2061	-3.05381	0.425045	NM_006638	10799	GO:0004526(ribonuclease P activity)|GO:0005634(nucleus)|GO:0005655(nucleolar ribonuclease P complex)|GO:0005730(nucleolus)|GO:0008033(tRNA processing)|GO:0016787(hydrolase activity)
SNAI2	Homo sapiens snail homolog 2 (Drosophila) (SNAI2), mRNA [NM_003068]	3243.53	2412.43	2928.61	1125.41	1519.46	2501.32	1715.39	2861.52	0.738241	0.150933	NM_003068	6591	GO:0000122(negative regulation of transcription from RNA polymerase II promoter)|GO:0000790(nuclear chromatin)|GO:0001078(RNA polymerase II core promoter proximal region sequence-specific DNA binding transcription factor activity involved in negative regulation of transcription)|GO:0001649(osteoblast differentiation)|GO:0001837(epithelial to mesenchymal transition)|GO:0005622(intracellular)|GO:00…
PARP16	Homo sapiens poly (ADP-ribose) polymerase family, member 16 (PARP16), mRNA [NM_017851]	4.0505	3.9408	11.513	5.1488	5.8744	10.7501	7.25777	6.50143	-0.158768	0.442781	NM_017851	54956	GO:0003950(NAD+ ADP-ribosyltransferase activity)|GO:0016020(membrane)|GO:0016021(integral to membrane)|GO:0016757(transferase activity, transferring glycosyl groups)
TCERG1L	Homo sapiens transcription elongation regulator 1-like (TCERG1L), mRNA [NM_174937]	280.237	413.908	192.703	3.1727	110.955	424.128	179.419	295.616	0.720395	0.572949	NM_174937	256536
IFI27L2	Homo sapiens interferon, alpha-inducible protein 27-like 2 (IFI27L2), mRNA [NM_032036]	357.22	939.989	1095.84	262.434	188.881	356.547	269.288	797.684	1.56667	0.135095	NM_032036	83982	GO:0016020(membrane)|GO:0016021(integral to membrane)
XKRX	Homo sapiens XK, Kell blood group complex subunit-related, X-linked (XKRX), mRNA [NM_212559]	4.8656	29.4876	118.55	49.2107	4.2262	136.932	63.4564	50.9677	-0.316182	0.601235	NM_212559	402415	GO:0005886(plasma membrane)|GO:0016021(integral to membrane)
S100A7A	Homo sapiens S100 calcium binding protein A7A (S100A7A), mRNA [NM_176823]	9.4754	24.5241	17.4629	10.5651	10.6011	47.6138	22.9267	17.1541	-0.41847	0.699101	NM_176823	338324	GO:0005509(calcium ion binding)|GO:0005737(cytoplasm)
ZNF585B	Homo sapiens zinc finger protein 585B (ZNF585B), mRNA [NM_152279]	3646.24	3.0934	3.3995	21.0124	25.3246	3.0514	16.4628	1217.58	6.20866	0.426146	NM_152279	92285	GO:0003676(nucleic acid binding)|GO:0005622(intracellular)|GO:0005634(nucleus)|GO:0006355(regulation of transcription, DNA-dependent)|GO:0008270(zinc ion binding)|GO:0046872(metal ion binding)
ATP2B4	Homo sapiens ATPase, Ca++ transporting, plasma membrane 4 (ATP2B4), transcript variant 1, mRNA [NM_001001396]	4.2783	3.0906	8.3487	3.4572	3.4507	3.8941	3.60067	5.2392	0.541082	0.375426	NM_001001396	493	GO:0000166(nucleotide binding)|GO:0003407(neural retina development)|GO:0005388(calcium-transporting ATPase activity)|GO:0005515(protein binding)|GO:0005516(calmodulin binding)|GO:0005524(ATP binding)|GO:0005886(plasma membrane)|GO:0005887(integral to plasma membrane)|GO:0006754(ATP biosynthetic process)|GO:0006810(transport)|GO:0006812(cation transport)|GO:0007596(blood coagulation)|GO:0016787(h…
CRYZL1	Homo sapiens crystallin, zeta (quinone reductase)-like 1 (CRYZL1), mRNA [NM_145858]	14.8875	170.157	23.4557	33.2962	17.1197	198.244	82.8867	69.5002	-0.254124	0.900508	NM_145858	9946	GO:0003960(NADPH:quinone reductase activity)|GO:0005829(cytosol)|GO:0008270(zinc ion binding)|GO:0016491(oxidoreductase activity)|GO:0042375(quinone cofactor metabolic process)|GO:0050661(NADP binding)
DOLPP1	Homo sapiens dolichyl pyrophosphate phosphatase 1 (DOLPP1), transcript variant 1, mRNA [NM_020438]	14.2117	23.2211	7.6014	3.8402	10.1826	54.5479	22.8569	15.0114	-0.606571	0.727215	NM_020438	57171	GO:0005783(endoplasmic reticulum)|GO:0005789(endoplasmic reticulum membrane)|GO:0006487(protein N-linked glycosylation)|GO:0006488(dolichol-linked oligosaccharide biosynthetic process)|GO:0006489(dolichyl diphosphate biosynthetic process)|GO:0016020(membrane)|GO:0016021(integral to membrane)|GO:0016787(hydrolase activity)|GO:0018279(protein N-linked glycosylation via asparagine)|GO:0030176(integr…
PTMA	Homo sapiens prothymosin, alpha (PTMA), transcript variant 2, mRNA [NM_002823]	3.6376	39.4476	2.9396	33.4586	2.9704	2.9951	13.1414	15.3416	0.223334	0.919116	NM_002823	5757	GO:0005634(nucleus)|GO:0006351(transcription, DNA-dependent)
MAEL	Homo sapiens maelstrom homolog (Drosophila) (MAEL), mRNA [NM_032858]	3.6063	3.6872	6.6965	4.7505	6.4102	5.9811	5.71393	4.66333	-0.293123	0.401226	NM_032858	84944	GO:0000122(negative regulation of transcription from RNA polymerase II promoter)|GO:0000785(chromatin)|GO:0000902(cell morphogenesis)|GO:0001741(XY body)|GO:0003677(DNA binding)|GO:0005634(nucleus)|GO:0005730(nucleolus)|GO:0005737(cytoplasm)|GO:0006974(response to DNA damage stimulus)|GO:0007128(meiotic prophase I)|GO:0007129(synapsis)|GO:0007140(male meiosis)|GO:0007275(multicellular organismal …
C13orf28	Homo sapiens sperm acrosome associated 7 (SPACA7), mRNA [NM_145248]	3.0441	2.9383	3.5256	3.1216	3.1684	3.0958	3.1286	3.16933	0.0186622	0.857078	NM_145248	122258	GO:0005576(extracellular region)
LOC100130557	Homo sapiens uncharacterized LOC100130557 (LOC100130557), non-coding RNA [NR_024567]	67.1213	163.178	193.561	64.7478	656.143	9.4232	243.438	141.287	-0.784929	0.663781	NR_024567	100130557
C12orf56	Homo sapiens chromosome 12 open reading frame 56 (C12orf56), transcript variant 1, mRNA [NM_001170633]	33.1163	3.5491	3.4905	7.2915	51.2478	3.4466	20.662	13.3853	-0.626328	0.767638	NM_001170633	115749
ELOVL6	ELOVL fatty acid elongase 6 [Source:HGNC Symbol;Acc:15829] [ENST00000394607]	2.9232	2.9421	30.2687	3.6384	2.9012	2.9425	3.1607	12.0447	1.93008	0.43709		79071	GO:0005515(protein binding)|GO:0005783(endoplasmic reticulum)|GO:0005789(endoplasmic reticulum membrane)|GO:0009922(fatty acid elongase activity)|GO:0016020(membrane)|GO:0016021(integral to membrane)|GO:0016740(transferase activity)|GO:0016747(transferase activity, transferring acyl groups other than amino-acyl groups)|GO:0019367(fatty acid elongation, saturated fatty acid)|GO:0019432(triglycerid…
CFHR2	Homo sapiens complement factor H-related 2 (CFHR2), mRNA [NM_005666]	345.443	182.96	24.8672	73.9449	146.934	187.701	136.193	184.423	0.437369	0.737822	NM_005666	3080	GO:0005576(extracellular region)
VTCN1	Homo sapiens V-set domain containing T cell activation inhibitor 1 (VTCN1), mRNA [NM_024626]	181.184	363.654	51.675	130.026	107.837	33.9816	90.6146	198.838	1.13378	0.283133	NM_024626	79679	GO:0005102(receptor binding)|GO:0005886(plasma membrane)|GO:0016021(integral to membrane)|GO:0050868(negative regulation of T cell activation)
LOC732199	Unknown	12564.6	9956.62	22079.9	15458.4	32320.1	9940.13	19239.5	14867	-0.371956	0.70428
MT1F	Homo sapiens metallothionein 1F (MT1F), mRNA [NM_005949]	7.4911	3.2372	2.9251	83.5444	2.9704	3.541	30.0186	4.55113	-2.72156	0.420022	NM_005949	4494	GO:0005507(copper ion binding)|GO:0005634(nucleus)|GO:0005737(cytoplasm)|GO:0008270(zinc ion binding)|GO:0045926(negative regulation of growth)|GO:0046870(cadmium ion binding)|GO:0046872(metal ion binding)|GO:0048471(perinuclear region of cytoplasm)|GO:0071276(cellular response to cadmium ion)
EZH1	Homo sapiens enhancer of zeste homolog 1 (Drosophila) (EZH1), mRNA [NM_001991]	2.8593	2.9147	12.0796	2.8432	2.8241	2.9462	2.87117	5.9512	1.05154	0.415935	NM_001991	2145	GO:0000122(negative regulation of transcription from RNA polymerase II promoter)|GO:0003677(DNA binding)|GO:0003682(chromatin binding)|GO:0005634(nucleus)|GO:0005730(nucleolus)|GO:0006355(regulation of transcription, DNA-dependent)|GO:0008168(methyltransferase activity)|GO:0009653(anatomical structure morphogenesis)|GO:0016568(chromatin modification)|GO:0016740(transferase activity)|GO:0035098(ES…
COMMD3	Homo sapiens COMM domain containing 3 (COMMD3), mRNA [NM_012071]	10.6491	12.1622	6.8514	5.2428	8.7263	52.7506	22.2399	9.88757	-1.16946	0.538347	NM_012071	23412	GO:0005515(protein binding)
ENST00000269290	Homo sapiens HSPC254 mRNA, partial cds. [AF161372]	839.335	368.328	209.884	679.931	58.6301	1288.13	675.565	472.516	-0.515731	0.689624
FBXW9	Homo sapiens F-box and WD repeat domain containing 9 (FBXW9), mRNA [NM_032301]	2.9376	3.0291	2.8257	11.4563	2.8441	3.1764	5.8256	2.9308	-0.991112	0.412056	NM_032301	84261	GO:0005515(protein binding)
ABHD2	Homo sapiens abhydrolase domain containing 2 (ABHD2), transcript variant 1, mRNA [NM_007011]	9.8086	10.1388	15.5368	8.8408	13.3729	18.7205	13.6447	11.8281	-0.20613	0.3219	NM_007011	11057	GO:0003674(molecular_function)|GO:0004091(carboxylesterase activity)|GO:0008150(biological_process)|GO:0009611(response to wounding)|GO:0016020(membrane)|GO:0016021(integral to membrane)|GO:0016787(hydrolase activity)|GO:0030336(negative regulation of cell migration)
POLR1E	Homo sapiens polymerase (RNA) I polypeptide E, 53kDa (POLR1E), mRNA [NM_022490]	3.1512	3.1648	2.9861	3.0512	3.0521	19.3597	8.48767	3.1007	-1.45277	0.430174	NM_022490	64425	GO:0003677(DNA binding)|GO:0003899(DNA-directed RNA polymerase activity)|GO:0005634(nucleus)|GO:0005730(nucleolus)|GO:0005737(cytoplasm)|GO:0009303(rRNA transcription)|GO:0030054(cell junction)
MPND	Homo sapiens MPN domain containing (MPND), transcript variant 1, mRNA [NM_032868]	56.8315	4.264	4.5073	7.2173	109.863	4.0925	40.391	21.8676	-0.885238	0.725018	NM_032868	84954	GO:0006508(proteolysis)|GO:0008233(peptidase activity)
STARD6	Homo sapiens StAR-related lipid transfer (START) domain containing 6 (STARD6), mRNA [NM_139171]	97.6119	5.7143	7.8782	236.144	10.2787	136.115	127.513	37.0681	-1.78239	0.170393	NM_139171	147323	GO:0006810(transport)|GO:0006869(lipid transport)|GO:0008289(lipid binding)
SLC2A9	Homo sapiens solute carrier family 2 (facilitated glucose transporter), member 9 (SLC2A9), transcript variant 2, mRNA [NM_001001290]	6.4011	236.242	15.3287	7.9049	6.0167	11.057	8.3262	85.9907	3.36845	0.415822	NM_001001290	56606	GO:0005351(sugar:hydrogen symporter activity)|GO:0005355(glucose transmembrane transporter activity)|GO:0005635(nuclear envelope)|GO:0005886(plasma membrane)|GO:0005887(integral to plasma membrane)|GO:0008643(carbohydrate transport)|GO:0015758(glucose transport)|GO:0016021(integral to membrane)|GO:0022891(substrate-specific transmembrane transporter activity)|GO:0046415(urate metabolic process)|G…
EGLN2	Homo sapiens egl nine homolog 2 (C. elegans) (EGLN2), transcript variant 3, mRNA [NM_080732]	166.362	134.254	9395.48	93.2727	37.4087	20.8193	50.5002	3232.03	6.00001	0.412233	NM_080732	112398	GO:0001558(regulation of cell growth)|GO:0001666(response to hypoxia)|GO:0005634(nucleus)|GO:0005737(cytoplasm)|GO:0008198(ferrous iron binding)|GO:0016702(oxidoreductase activity, acting on single donors with incorporation of molecular oxygen, incorporation of two atoms of oxygen)|GO:0016706(oxidoreductase activity, acting on paired donors, with incorporation or reduction of molecular oxygen, 2-…
IRX2	Homo sapiens iroquois homeobox 2 (IRX2), transcript variant 1, mRNA [NM_033267]	73.5912	5.2134	7.1539	10.2633	91.1793	12.7122	38.0516	28.6528	-0.409279	0.847742	NM_033267	153572	GO:0001656(metanephros development)|GO:0003700(sequence-specific DNA binding transcription factor activity)|GO:0005634(nucleus)|GO:0043565(sequence-specific DNA binding)|GO:0072086(specification of loop of Henle identity)|GO:0072272(proximal/distal pattern formation involved in metanephric nephron development)
HS6ST3	Homo sapiens heparan sulfate 6-O-sulfotransferase 3 (HS6ST3), mRNA [NM_153456]	139.838	364.958	44.5342	28.4992	115.32	3.1634	48.9941	183.11	1.90203	0.159733	NM_153456	266722	GO:0008146(sulfotransferase activity)|GO:0016020(membrane)|GO:0016021(integral to membrane)|GO:0016740(transferase activity)
CPEB3	Homo sapiens cytoplasmic polyadenylation element binding protein 3 (CPEB3), transcript variant 1, mRNA [NM_014912]	4.8461	3.9683	4.5408	16.2354	4.8106	137.833	52.9596	4.45173	-3.57245	0.37197	NM_014912	22849	GO:0000166(nucleotide binding)|GO:0003723(RNA binding)
NUP210L	Homo sapiens nucleoporin 210kDa-like (NUP210L), transcript variant 1, mRNA [NM_207308]	16.125	3.6744	3.7496	8.157	147.601	3.6343	53.1307	7.84967	-2.75884	0.455909	NM_207308	91181	GO:0016020(membrane)|GO:0016021(integral to membrane)
LHX3	Homo sapiens LIM homeobox 3 (LHX3), transcript variant 2, mRNA [NM_014564]	5.03	5.6846	35.6654	3.5124	4.3374	4.9836	4.2778	15.46	1.8536	0.370118	NM_014564	8022	GO:0003700(sequence-specific DNA binding transcription factor activity)|GO:0005634(nucleus)|GO:0008270(zinc ion binding)|GO:0009887(organ morphogenesis)|GO:0043565(sequence-specific DNA binding)|GO:0045893(positive regulation of transcription, DNA-dependent)|GO:0046872(metal ion binding)|GO:0048839(inner ear development)
NAPRT1	Homo sapiens nicotinate phosphoribosyltransferase domain containing 1 (NAPRT1), mRNA [NM_145201]	9.3897	548.154	252.441	247.538	327.48	11.4536	195.491	269.995	0.465833	0.680845	NM_145201	93100	GO:0004514(nicotinate-nucleotide diphosphorylase (carboxylating) activity)|GO:0004516(nicotinate phosphoribosyltransferase activity)|GO:0005634(nucleus)|GO:0005737(cytoplasm)|GO:0005794(Golgi apparatus)|GO:0005829(cytosol)|GO:0006766(vitamin metabolic process)|GO:0006767(water-soluble vitamin metabolic process)|GO:0006769(nicotinamide metabolic process)|GO:0006979(response to oxidative stress)|GO…
HYDIN	Homo sapiens hydrocephalus inducing homolog (mouse) (HYDIN), transcript variant 1, mRNA [NM_032821]	31.4188	6.7844	9.5618	9.0874	12.4571	8.7321	10.0922	15.9217	0.657751	0.562061	NM_032821	54768
TMBIM6	Homo sapiens transmembrane BAX inhibitor motif containing 6 (TMBIM6), transcript variant 1, mRNA [NM_003217]	103.755	28.6806	315.952	4.5904	19.0764	5.7607	9.80917	149.463	3.92951	0.257556	NM_003217	7009	GO:0005626(insoluble fraction)|GO:0005634(nucleus)|GO:0005783(endoplasmic reticulum)|GO:0005887(integral to plasma membrane)|GO:0016020(membrane)|GO:0043066(negative regulation of apoptosis)
LOC341965	Unknown	72.4691	70.2213	203.723	93.366	3.9867	3410.71	1169.35	115.471	-3.34011	0.430945
ZBTB46	Homo sapiens zinc finger and BTB domain containing 46 (ZBTB46), mRNA [NM_025224]	3.3327	3.3566	3.1835	3.1146	27.5895	3.2304	11.3115	3.29093	-1.78122	0.426753	NM_025224	140685	GO:0003676(nucleic acid binding)|GO:0005622(intracellular)|GO:0005634(nucleus)|GO:0006355(regulation of transcription, DNA-dependent)|GO:0008270(zinc ion binding)|GO:0046872(metal ion binding)
TOMM20L	Homo sapiens translocase of outer mitochondrial membrane 20 homolog (yeast)-like (TOMM20L), nuclear gene encoding mitochondrial protein, mRNA [NM_207377]	265.151	137.398	6.0036	69.2248	195.79	507.695	257.57	136.184	-0.919407	0.611911	NM_207377	387990	GO:0005739(mitochondrion)|GO:0005742(mitochondrial outer membrane translocase complex)|GO:0006605(protein targeting)|GO:0016020(membrane)|GO:0016021(integral to membrane)
LIMCH1	Homo sapiens LIM and calponin homology domains 1 (LIMCH1), transcript variant 1, mRNA [NM_014988]	21.0261	4.1372	3.2723	18.8072	3.2416	4.9095	8.9861	9.47853	0.0769687	0.705821	NM_014988	22998	GO:0003779(actin binding)|GO:0008270(zinc ion binding)|GO:0031032(actomyosin structure organization)|GO:0046872(metal ion binding)
PCSK5	Homo sapiens proprotein convertase subtilisin/kexin type 5 (PCSK5), transcript variant 2, mRNA [NM_006200]	10.1413	133.749	5.1946	3.2756	6.8102	68.1748	26.0869	49.695	0.929778	0.711775	NM_006200	5125	GO:0001822(kidney development)|GO:0002001(renin secretion into blood stream)|GO:0004252(serine-type endopeptidase activity)|GO:0005576(extracellular region)|GO:0005615(extracellular space)|GO:0005794(Golgi apparatus)|GO:0005796(Golgi lumen)|GO:0006465(signal peptide processing)|GO:0006508(proteolysis)|GO:0007267(cell-cell signaling)|GO:0007507(heart development)|GO:0007566(embryo implantation)|GO…
OSGIN1	Homo sapiens oxidative stress induced growth inhibitor 1 (OSGIN1), nuclear gene encoding mitochondrial protein, mRNA [NM_182981]	31.8313	4.3652	3.2811	19.6704	3.1492	6.0822	9.63393	13.1592	0.449875	0.513022	NM_182981	29948	GO:0005575(cellular_component)|GO:0007275(multicellular organismal development)|GO:0008083(growth factor activity)|GO:0030154(cell differentiation)|GO:0030308(negative regulation of cell growth)|GO:0040008(regulation of growth)
RET	Homo sapiens ret proto-oncogene (RET), transcript variant 2, mRNA [NM_020975]	7.7931	9.1867	4.2311	3.2559	27.4431	6.4192	12.3727	7.0703	-0.807321	0.51506	NM_020975	5979	GO:0000165(MAPKKK cascade)|GO:0000166(nucleotide binding)|GO:0001657(ureteric bud development)|GO:0001755(neural crest cell migration)|GO:0001838(embryonic epithelial tube formation)|GO:0004713(protein tyrosine kinase activity)|GO:0004714(transmembrane receptor protein tyrosine kinase activity)|GO:0004872(receptor activity)|GO:0005509(calcium ion binding)|GO:0005515(protein binding)|GO:0005524(AT…
TNFSF15	Homo sapiens tumor necrosis factor (ligand) superfamily, member 15 (TNFSF15), transcript variant 1, mRNA [NM_005118]	30.9748	11.8293	18.2417	8.9055	13.9777	308.839	110.574	20.3486	-2.44201	0.463787	NM_005118	9966	GO:0005102(receptor binding)|GO:0005123(death receptor binding)|GO:0005125(cytokine activity)|GO:0005164(tumor necrosis factor receptor binding)|GO:0005576(extracellular region)|GO:0005615(extracellular space)|GO:0005886(plasma membrane)|GO:0005887(integral to plasma membrane)|GO:0006919(activation of caspase activity)|GO:0006955(immune response)|GO:0007165(signal transduction)|GO:0007250(activat…
LY6G5C	Homo sapiens lymphocyte antigen 6 complex, locus G5C (LY6G5C), mRNA [NM_025262]	660.024	521.37	171.745	253.529	315.898	428.319	332.582	451.047	0.439566	0.607501	NM_025262	80741	GO:0005576(extracellular region)
HDX	Homo sapiens highly divergent homeobox (HDX), transcript variant 2, mRNA [NM_144657]	50.5294	3.5087	3.0032	3.4772	3.5211	34.6986	13.899	19.0138	0.452067	0.843843	NM_144657	139324	GO:0003700(sequence-specific DNA binding transcription factor activity)|GO:0005634(nucleus)|GO:0043565(sequence-specific DNA binding)
ABHD7	Homo sapiens epoxide hydrolase 4 (EPHX4), mRNA [NM_173567]	3.1976	3.8769	3.2152	3.3709	3.0957	5.4971	3.9879	3.4299	-0.217463	0.600318	NM_173567	253152	GO:0016020(membrane)|GO:0016021(integral to membrane)|GO:0016787(hydrolase activity)
AKAP12	Homo sapiens A kinase (PRKA) anchor protein 12 (AKAP12), transcript variant 1, mRNA [NM_005100]	4.0352	3.8248	10.9805	5.1241	5.6711	16164.8	5391.87	6.28017	-9.74577	0.422545	NM_005100	9590	GO:0005737(cytoplasm)|GO:0005856(cytoskeleton)|GO:0005886(plasma membrane)|GO:0005938(cell cortex)|GO:0006605(protein targeting)|GO:0007165(signal transduction)|GO:0007186(G-protein coupled receptor protein signaling pathway)|GO:0008179(adenylate cyclase binding)|GO:0010739(positive regulation of protein kinase A signaling cascade)|GO:0030819(positive regulation of cAMP biosynthetic process)|GO:0…
PCSK7	Homo sapiens proprotein convertase subtilisin/kexin type 7 (PCSK7), mRNA [NM_004716]	50.6226	23.7119	28.477	31.1067	7.0475	28.1973	22.1172	34.2705	0.631801	0.179784	NM_004716	9159	GO:0004252(serine-type endopeptidase activity)|GO:0005794(Golgi apparatus)|GO:0006508(proteolysis)|GO:0008233(peptidase activity)|GO:0016020(membrane)|GO:0016021(integral to membrane)|GO:0016486(peptide hormone processing)|GO:0030173(integral to Golgi membrane)
DNAH1	Homo sapiens dynein, axonemal, heavy chain 1 (DNAH1), mRNA [NM_015512]	7.3246	7.9699	16.3907	7.1785	10.8833	22.7941	13.6186	10.5617	-0.366735	0.24754	NM_015512	25981	GO:0000166(nucleotide binding)|GO:0001539(ciliary or flagellar motility)|GO:0003777(microtubule motor activity)|GO:0005524(ATP binding)|GO:0005737(cytoplasm)|GO:0005856(cytoskeleton)|GO:0005858(axonemal dynein complex)|GO:0005874(microtubule)|GO:0005929(cilium)|GO:0007018(microtubule-based movement)|GO:0009612(response to mechanical stimulus)|GO:0016887(ATPase activity)|GO:0030286(dynein complex)…
GULP1	Homo sapiens GULP, engulfment adaptor PTB domain containing 1 (GULP1), mRNA [NM_016315]	3.0848	3.1139	3.0364	2.9839	3.1492	3.0482	3.06043	3.07837	0.00842914	0.71118	NM_016315	51454	GO:0004871(signal transducer activity)|GO:0005737(cytoplasm)|GO:0006810(transport)|GO:0006869(lipid transport)|GO:0006911(phagocytosis, engulfment)|GO:0006915(apoptosis)|GO:0007165(signal transduction)
HRC	Homo sapiens histidine rich calcium binding protein (HRC), mRNA [NM_002152]	135.957	3.2871	152.62	109.711	83.0497	3.2755	65.3455	97.2879	0.574173	0.677084	NM_002152	3270	GO:0005509(calcium ion binding)|GO:0006936(muscle contraction)|GO:0033018(sarcoplasmic reticulum lumen)
TTC32	Homo sapiens tetratricopeptide repeat domain 32 (TTC32), mRNA [NM_001008237]	460.862	619.881	928.397	374.429	339.922	64.5451	259.632	669.713	1.36707	0.221343	NM_001008237	130502	GO:0005488(binding)|GO:0042802(identical protein binding)
ARID2	Homo sapiens AT rich interactive domain 2 (ARID, RFX-like) (ARID2), mRNA [NM_152641]	10.4588	12.4514	19.5005	8.157	13.3158	65.5275	29.0001	14.1369	-1.03659	0.441476	NM_152641	196528	GO:0003677(DNA binding)|GO:0005515(protein binding)|GO:0005622(intracellular)|GO:0005634(nucleus)|GO:0006337(nucleosome disassembly)|GO:0006355(regulation of transcription, DNA-dependent)|GO:0008270(zinc ion binding)|GO:0016568(chromatin modification)|GO:0046872(metal ion binding)
CR615016	Homo sapiens uncharacterized LOC400043 (LOC400043), non-coding RNA [NR_026656]	59.7491	52.5175	3.3678	52.0406	69.2355	2.8488	41.375	38.5448	-0.102222	0.733832	NR_026656	400043
WIZ	Homo sapiens widely interspaced zinc finger motifs (WIZ), mRNA [NM_021241]	8.6054	29.2958	26.9754	14.1006	10.6011	16.6523	13.7847	21.6255	0.649671	0.384125	NM_021241	58525	GO:0005622(intracellular)|GO:0005634(nucleus)|GO:0008270(zinc ion binding)|GO:0046872(metal ion binding)
S100A14	Homo sapiens S100 calcium binding protein A14 (S100A14), mRNA [NM_020672]	1203.46	1833.36	2215.9	1019.69	1080.51	844.889	981.696	1750.91	0.834753	0.15402	NM_020672	57402	GO:0005509(calcium ion binding)|GO:0005737(cytoplasm)|GO:0005886(plasma membrane)|GO:0015630(microtubule cytoskeleton)|GO:0030054(cell junction)|GO:0032496(response to lipopolysaccharide)|GO:0034142(toll-like receptor 4 signaling pathway)|GO:0042379(chemokine receptor binding)|GO:0042742(defense response to bacterium)|GO:0048471(perinuclear region of cytoplasm)|GO:0055074(calcium ion homeostasis)…
C6orf89	Homo sapiens chromosome 6 open reading frame 89 (C6orf89), mRNA [NM_152734]	302.498	11.6268	244.888	295.712	112.611	152.282	186.868	186.338	-0.00409969	0.993305	NM_152734	221477	GO:0005737(cytoplasm)|GO:0005886(plasma membrane)|GO:0016021(integral to membrane)|GO:0042060(wound healing)|GO:0045787(positive regulation of cell cycle)|GO:0050673(epithelial cell proliferation)
AAAS	Homo sapiens achalasia, adrenocortical insufficiency, alacrimia (AAAS), transcript variant 1, mRNA [NM_015665]	232.353	145.313	106.781	103.226	78.7179	12.8158	64.9198	161.482	1.31465	0.0333788	NM_015665	8086	GO:0003674(molecular_function)|GO:0005634(nucleus)|GO:0005635(nuclear envelope)|GO:0005643(nuclear pore)|GO:0005730(nucleolus)|GO:0005737(cytoplasm)|GO:0005813(centrosome)|GO:0005975(carbohydrate metabolic process)|GO:0006913(nucleocytoplasmic transport)|GO:0007612(learning)|GO:0008645(hexose transport)|GO:0009566(fertilization)|GO:0010827(regulation of glucose transport)|GO:0015758(glucose trans…
C4orf6	Homo sapiens chromosome 4 open reading frame 6 (C4orf6), mRNA [NM_005750]	425.443	529.436	83.9227	211.991	56.7935	133.127	133.97	346.267	1.36997	0.294138	NM_005750	10141	GO:0007399(nervous system development)
LILRA1	Homo sapiens leukocyte immunoglobulin-like receptor, subfamily A (with TM domain), member 1 (LILRA1), mRNA [NM_006863]	740.823	142.896	1293.55	318.532	496.54	356.614	390.562	725.757	0.893935	0.46582	NM_006863	11024	GO:0003823(antigen binding)|GO:0004872(receptor activity)|GO:0004888(transmembrane receptor activity)|GO:0005886(plasma membrane)|GO:0006952(defense response)|GO:0007166(cell surface receptor linked signaling pathway)|GO:0016021(integral to membrane)|GO:0050776(regulation of immune response)
LCMT1	Homo sapiens leucine carboxyl methyltransferase 1 (LCMT1), transcript variant 1, mRNA [NM_016309]	11.4677	4.9454	5.1503	5.5907	4.2262	13.6336	7.81683	7.1878	-0.121034	0.894684	NM_016309	51451	GO:0003880(protein C-terminal carboxyl O-methyltransferase activity)|GO:0005515(protein binding)|GO:0006464(protein modification process)|GO:0006481(C-terminal protein methylation)|GO:0008757(S-adenosylmethionine-dependent methyltransferase activity)|GO:0016740(transferase activity)
MRPS11	Homo sapiens mitochondrial ribosomal protein S11 (MRPS11), nuclear gene encoding mitochondrial protein, transcript variant 1, mRNA [NM_022839]	2.9577	2.8761	3.5863	3.0702	3.1009	2.9987	3.0566	3.14003	0.0388521	0.773888	NM_022839	64963	GO:0003735(structural constituent of ribosome)|GO:0005622(intracellular)|GO:0005739(mitochondrion)|GO:0005763(mitochondrial small ribosomal subunit)|GO:0005840(ribosome)|GO:0006412(translation)|GO:0042769(DNA damage response, detection of DNA damage)
ACBD5	Homo sapiens acyl-CoA binding domain containing 5 (ACBD5), transcript variant 1, mRNA [NM_145698]	4.2089	3.6592	3.663	3.4375	25.0048	5.3414	11.2612	3.8437	-1.5508	0.400358	NM_145698	91452	GO:0000062(fatty-acyl-CoA binding)|GO:0005488(binding)|GO:0005777(peroxisome)|GO:0005778(peroxisomal membrane)|GO:0006810(transport)|GO:0008289(lipid binding)|GO:0016020(membrane)|GO:0016021(integral to membrane)|GO:0043231(intracellular membrane-bounded organelle)
SLC27A3	Homo sapiens solute carrier family 27 (fatty acid transporter), member 3 (SLC27A3), mRNA [NM_024330]	57.1492	270.567	412.095	407.553	529.043	91.806	342.8	246.604	-0.475174	0.691754	NM_024330	11000	GO:0000166(nucleotide binding)|GO:0005739(mitochondrion)|GO:0006629(lipid metabolic process)|GO:0006631(fatty acid metabolic process)|GO:0016020(membrane)|GO:0016021(integral to membrane)|GO:0016874(ligase activity)|GO:0031966(mitochondrial membrane)
HIGD1A	Homo sapiens HIG1 hypoxia inducible domain family, member 1A (HIGD1A), transcript variant 3, mRNA [NM_014056]	3.1773	3.4108	3.1214	3.1398	3.2094	3.4955	3.28157	3.2365	-0.0199502	0.816989	NM_014056	25994	GO:0005739(mitochondrion)|GO:0006950(response to stress)|GO:0016020(membrane)|GO:0016021(integral to membrane)|GO:0043234(protein complex)
MYO16	Homo sapiens myosin XVI (MYO16), transcript variant 2, mRNA [NM_015011]	233.3	116.064	123.598	68.0552	67.8097	39.8516	58.5722	157.654	1.42848	0.10354	NM_015011	23026	GO:0000166(nucleotide binding)|GO:0003774(motor activity)|GO:0005524(ATP binding)|GO:0005624(membrane fraction)|GO:0005625(soluble fraction)|GO:0005634(nucleus)|GO:0005654(nucleoplasm)|GO:0005730(nucleolus)|GO:0005737(cytoplasm)|GO:0005829(cytosol)|GO:0005886(plasma membrane)|GO:0008285(negative regulation of cell proliferation)|GO:0016459(myosin complex)|GO:0019903(protein phosphatase binding)|G…
HIST1H2AD	Homo sapiens histone cluster 1, H2ad (HIST1H2AD), mRNA [NM_021065]	31.6141	143.75	68.0679	155.983	64.7478	273.511	164.747	81.144	-1.0217	0.42723	NM_021065	3013	GO:0000786(nucleosome)|GO:0003677(DNA binding)|GO:0005634(nucleus)|GO:0005694(chromosome)|GO:0006334(nucleosome assembly)
FOXR1	Homo sapiens forkhead box R1 (FOXR1), mRNA [NM_181721]	26.9055	2.9147	8.8444	43.5432	28.0205	6.2239	25.9292	12.8882	-1.00853	0.252858	NM_181721	283150	GO:0003690(double-stranded DNA binding)|GO:0003705(sequence-specific enhancer binding RNA polymerase II transcription factor activity)|GO:0005634(nucleus)|GO:0005667(transcription factor complex)|GO:0007389(pattern specification process)|GO:0008134(transcription factor binding)|GO:0008301(DNA bending activity)|GO:0009790(embryo development)|GO:0009888(tissue development)|GO:0043565(sequence-speci…
KIAA0574	Homo sapiens family with sequence similarity 189, member A1 (FAM189A1), mRNA [NM_015307]	1071.5	1824.1	2610.09	689.902	1100.86	58.8402	616.533	1835.23	1.57371	0.212106	NM_015307	23359	GO:0016020(membrane)|GO:0016021(integral to membrane)
C9orf123	Homo sapiens chromosome 9 open reading frame 123 (C9orf123), mRNA [NM_033428]	26.1789	3.3122	3.1354	10.0609	3.3369	3.2112	5.53633	10.8755	0.974079	0.426257	NM_033428	90871	GO:0016020(membrane)|GO:0016021(integral to membrane)
SYNGAP1	Homo sapiens synaptic Ras GTPase activating protein 1 (SYNGAP1), mRNA [NM_006772]	60.5829	4.3153	53.8657	51.2595	77.6829	441.717	190.22	39.588	-2.26453	0.33922	NM_006772	8831	GO:0005099(Ras GTPase activator activity)|GO:0005622(intracellular)|GO:0005737(cytoplasm)|GO:0007165(signal transduction)|GO:0017124(SH3 domain binding)|GO:0031235(intrinsic to internal side of plasma membrane)|GO:0032320(positive regulation of Ras GTPase activity)|GO:0046580(negative regulation of Ras protein signal transduction)|GO:0048167(regulation of synaptic plasticity)|GO:0051056(regulatio…
TET1	Homo sapiens tet methylcytosine dioxygenase 1 (TET1), mRNA [NM_030625]	9.0158	38.4957	3.1354	3.1506	3.2797	3.2643	3.23153	16.8823	2.38522	0.337732	NM_030625	80312	GO:0001826(inner cell mass cell differentiation)|GO:0005506(iron ion binding)|GO:0005634(nucleus)|GO:0006355(regulation of transcription, DNA-dependent)|GO:0008270(zinc ion binding)|GO:0016491(oxidoreductase activity)|GO:0016568(chromatin modification)|GO:0016702(oxidoreductase activity, acting on single donors with incorporation of molecular oxygen, incorporation of two atoms of oxygen)|GO:00198…
SLC28A1	Homo sapiens solute carrier family 28 (sodium-coupled nucleoside transporter), member 1 (SLC28A1), transcript variant 1, mRNA [NM_004213]	59.9859	55.2693	177.392	6.2344	7.8158	21.6283	11.8928	97.5491	3.03604	0.134791	NM_004213	9154	GO:0001882(nucleoside binding)|GO:0005337(nucleoside transmembrane transporter activity)|GO:0005624(membrane fraction)|GO:0005886(plasma membrane)|GO:0005887(integral to plasma membrane)|GO:0006139(nucleobase, nucleoside, nucleotide and nucleic acid metabolic process)|GO:0015389(pyrimidine- and adenine-specific:sodium symporter activity)|GO:0015858(nucleoside transport)|GO:0016324(apical plasma m…
CXorf1	Homo sapiens chromosome X open reading frame 1 (CXorf1), mRNA [NM_004709]	7.4585	7.7055	3.9952	3.3978	5.6711	8.298	5.78897	6.3864	0.141697	0.834603	NM_004709	9142	GO:0003674(molecular_function)|GO:0005575(cellular_component)|GO:0008150(biological_process)
C12orf41	Homo sapiens chromosome 12 open reading frame 41 (C12orf41), mRNA [NM_017822]	20.9803	3.1897	2.9696	3.1453	2.9944	3.6454	3.2617	9.04653	1.47174	0.438641	NM_017822	54934
TM2D3	Homo sapiens TM2 domain containing 3 (TM2D3), transcript variant 1, mRNA [NM_078474]	8.5672	8.6495	8.4042	6.1682	8.4912	47.1278	20.5957	8.5403	-1.26999	0.461814	NM_078474	80213	GO:0016020(membrane)|GO:0016021(integral to membrane)
LOC100128731	Homo sapiens oligosaccharyltransferase 4 homolog (S. cerevisiae) (OST4), mRNA [NM_001134693]	6.0157	7.3543	8.9868	32.0159	55.3488	7.578	31.6476	7.45227	-2.08634	0.232503	NM_001134693	100128731	GO:0016020(membrane)|GO:0016021(integral to membrane)
CCDC125	Homo sapiens coiled-coil domain containing 125 (CCDC125), mRNA [NM_176816]	8.9457	24.9039	16.3907	10.6462	9.8586	42.2619	20.9222	16.7468	-0.321154	0.758738	NM_176816	202243	GO:0005737(cytoplasm)|GO:0045111(intermediate filament cytoskeleton)
SUSD3	Homo sapiens sushi domain containing 3 (SUSD3), mRNA [NM_145006]	5.9895	7.0194	10.3625	3.447	44.7937	3.1437	17.1281	7.79047	-1.13659	0.58037	NM_145006	203328	GO:0016020(membrane)|GO:0016021(integral to membrane)
HMGN2	Homo sapiens high mobility group nucleosomal binding domain 2 (HMGN2), mRNA [NM_005517]	13.4286	1612.15	9956.62	10.4799	6.4102	5657.01	1891.3	3860.73	1.0295	0.256775	NM_005517	3151	GO:0000785(chromatin)|GO:0003677(DNA binding)|GO:0005634(nucleus)|GO:0005737(cytoplasm)|GO:0006325(chromatin organization)|GO:0006355(regulation of transcription, DNA-dependent)
RPS26	Homo sapiens ribosomal protein S26 (RPS26), mRNA [NM_001029]	6.4272	12.0265	6763.18	59.7491	6.5805	11.2269	25.8522	2260.55	6.45024	0.426762	NM_001029	6231	GO:0003729(mRNA binding)|GO:0003735(structural constituent of ribosome)|GO:0005515(protein binding)|GO:0005622(intracellular)|GO:0005829(cytosol)|GO:0006412(translation)|GO:0006414(translational elongation)|GO:0006415(translational termination)|GO:0010467(gene expression)|GO:0015935(small ribosomal subunit)|GO:0016032(viral reproduction)|GO:0016070(RNA metabolic process)|GO:0016071(mRNA metabolic…
C10orf57	Homo sapiens chromosome 10 open reading frame 57 (C10orf57), mRNA [NM_025125]	3.2535	3.1522	39.069	3.1336	3.3626	3.2698	3.25533	15.1582	2.21922	0.424122	NM_025125	80195	GO:0016020(membrane)|GO:0016021(integral to membrane)
CUEDC2	Homo sapiens CUE domain containing 2 (CUEDC2), mRNA [NM_024040]	3.0228	95.1009	76.1635	3.0154	3.1305	7.0652	4.4037	58.0957	3.72164	0.191576	NM_024040	79004	GO:0005515(protein binding)|GO:0005634(nucleus)|GO:0005730(nucleolus)|GO:0005737(cytoplasm)
SULT2A1	Homo sapiens sulfotransferase family, cytosolic, 2A, dehydroepiandrosterone (DHEA)-preferring, member 1 (SULT2A1), mRNA [NM_003167]	8.4255	14.9131	28.2471	10.6967	22.2054	9.1597	14.0206	17.1952	0.294461	0.732542	NM_003167	6822	GO:0005737(cytoplasm)|GO:0005829(cytosol)|GO:0006805(xenobiotic metabolic process)|GO:0007586(digestion)|GO:0008146(sulfotransferase activity)|GO:0008202(steroid metabolic process)|GO:0016740(transferase activity)|GO:0030573(bile acid catabolic process)|GO:0044255(cellular lipid metabolic process)|GO:0047704(bile-salt sulfotransferase activity)|GO:0050427(3'-phosphoadenosine 5'-phosphosulfate met…
ACBD3	Homo sapiens acyl-CoA binding domain containing 3 (ACBD3), mRNA [NM_022735]	4.8317	6.4798	7.3129	15.8	25.0904	9.2215	16.704	6.20813	-1.42796	0.161719	NM_022735	64746	GO:0000062(fatty-acyl-CoA binding)|GO:0000139(Golgi membrane)|GO:0005488(binding)|GO:0005739(mitochondrion)|GO:0005794(Golgi apparatus)|GO:0006694(steroid biosynthetic process)|GO:0006810(transport)|GO:0016020(membrane)|GO:0016021(integral to membrane)
RGMA	Homo sapiens RGM domain family, member A (RGMA), transcript variant 4, mRNA [NM_020211]	17.0576	4.6355	4.1876	28.8761	4.5466	2.9828	12.1352	8.6269	-0.49228	0.488514	NM_020211	56963	GO:0005783(endoplasmic reticulum)|GO:0005886(plasma membrane)|GO:0007411(axon guidance)|GO:0031225(anchored to membrane)
MON1B	Homo sapiens MON1 homolog B (yeast) (MON1B), mRNA [NM_014940]	893.289	1854.93	635.287	520.256	1090.61	705.592	772.154	1127.84	0.546598	0.278105	NM_014940	22879	GO:0005515(protein binding)
ATG4A	Homo sapiens ATG4 autophagy related 4 homolog A (S. cerevisiae) (ATG4A), transcript variant 1, mRNA [NM_052936]	107.979	2.8369	60.6969	19.0126	27.9386	2.8297	16.5936	57.1709	1.78465	0.355557	NM_052936	115201	GO:0005737(cytoplasm)|GO:0006508(proteolysis)|GO:0006914(autophagy)|GO:0008233(peptidase activity)|GO:0008234(cysteine-type peptidase activity)|GO:0015031(protein transport)
LYPD2	Homo sapiens LY6/PLAUR domain containing 2 (LYPD2), mRNA [NM_205545]	22.6945	10.2746	16.1081	7.3734	6.4102	10.4383	8.07397	16.3591	1.01874	0.145179	NM_205545	137797	GO:0005886(plasma membrane)|GO:0031225(anchored to membrane)
TNFSF12	Homo sapiens tumor necrosis factor (ligand) superfamily, member 12 (TNFSF12), transcript variant 1, mRNA [NM_003809]	12.5053	21.6492	36.8973	8.6285	26.4972	5.0552	13.3936	23.6839	0.822361	0.450601	NM_003809	8742	GO:0001938(positive regulation of endothelial cell proliferation)|GO:0005102(receptor binding)|GO:0005125(cytokine activity)|GO:0005164(tumor necrosis factor receptor binding)|GO:0005515(protein binding)|GO:0005576(extracellular region)|GO:0005615(extracellular space)|GO:0005886(plasma membrane)|GO:0005887(integral to plasma membrane)|GO:0006915(apoptosis)|GO:0006917(induction of apoptosis)|GO:00…
KLHL21	Homo sapiens kelch-like 21 (Drosophila) (KLHL21), mRNA [NM_014851]	3.007	2.9925	3.8281	3.1336	3.1187	3.0482	3.10017	3.27587	0.0795309	0.619657	NM_014851	9903	GO:0000910(cytokinesis)|GO:0004842(ubiquitin-protein ligase activity)|GO:0005737(cytoplasm)|GO:0005819(spindle)|GO:0005827(polar microtubule)|GO:0005856(cytoskeleton)|GO:0007049(cell cycle)|GO:0007067(mitosis)|GO:0016567(protein ubiquitination)|GO:0031463(Cul3-RING ubiquitin ligase complex)|GO:0051322(anaphase)
ZNF711	Homo sapiens zinc finger protein 711 (ZNF711), mRNA [NM_021998]	429.007	703.004	210.263	303.09	266.875	145.003	238.323	447.425	0.908728	0.210274	NM_021998	7552	GO:0005515(protein binding)|GO:0005622(intracellular)|GO:0005634(nucleus)|GO:0008270(zinc ion binding)|GO:0043565(sequence-specific DNA binding)|GO:0045893(positive regulation of transcription, DNA-dependent)|GO:0046872(metal ion binding)
USP4	Homo sapiens ubiquitin specific peptidase 4 (proto-oncogene) (USP4), transcript variant 1, mRNA [NM_003363]	8.4582	11.765	20.3956	6.4815	8.2999	119.175	44.6521	13.5396	-1.72154	0.454901	NM_003363	7375	GO:0004221(ubiquitin thiolesterase activity)|GO:0004843(ubiquitin-specific protease activity)|GO:0005515(protein binding)|GO:0005634(nucleus)|GO:0005737(cytoplasm)|GO:0005764(lysosome)|GO:0006508(proteolysis)|GO:0006511(ubiquitin-dependent protein catabolic process)|GO:0008233(peptidase activity)|GO:0008234(cysteine-type peptidase activity)|GO:0016579(protein deubiquitination)|GO:0031397(negative…
SIAE	Homo sapiens sialic acid acetylesterase (SIAE), transcript variant 1, mRNA [NM_170601]	3.507	3.4715	3.2723	3.1563	20.3041	3.3915	8.95063	3.41693	-1.38929	0.430728	NM_170601	54414	GO:0001681(sialate O-acetylesterase activity)|GO:0004091(carboxylesterase activity)|GO:0005576(extracellular region)|GO:0005764(lysosome)|GO:0016787(hydrolase activity)
SPEM1	Homo sapiens spermatid maturation 1 (SPEM1), mRNA [NM_199339]	3.0286	6.4798	2.9095	3.0512	2.9617	63.9937	23.3355	4.1393	-2.49507	0.456589	NM_199339	374768	GO:0005737(cytoplasm)|GO:0007275(multicellular organismal development)|GO:0007283(spermatogenesis)|GO:0016020(membrane)|GO:0016021(integral to membrane)|GO:0030154(cell differentiation)
SELV	Homo sapiens selenoprotein V (SELV), mRNA [NM_182704]	426.533	537.283	777.843	442.488	380.958	403.546	408.997	580.553	0.505337	0.268019	NM_182704	348303	GO:0008430(selenium binding)|GO:0045454(cell redox homeostasis)
BUB3	Homo sapiens budding uninhibited by benzimidazoles 3 homolog (yeast) (BUB3), transcript variant 2, mRNA [NM_001007793]	54.8018	3.8769	5.7687	86.6416	4.8471	4.0371	31.8419	21.4825	-0.567768	0.437548	NM_001007793	9184	GO:0000070(mitotic sister chromatid segregation)|GO:0000075(cell cycle checkpoint)|GO:0000087(M phase of mitotic cell cycle)|GO:0000236(mitotic prometaphase)|GO:0000278(mitotic cell cycle)|GO:0000776(kinetochore)|GO:0000777(condensed chromosome kinetochore)|GO:0005515(protein binding)|GO:0005634(nucleus)|GO:0005694(chromosome)|GO:0005730(nucleolus)|GO:0005829(cytosol)|GO:0007094(mitotic cell cycl…
PADI3	Homo sapiens peptidyl arginine deiminase, type III (PADI3), mRNA [NM_016233]	13.3112	23.4586	41.8754	4.6592	15.2391	2.9707	7.623	26.2151	1.78197	0.208667	NM_016233	51702	GO:0004668(protein-arginine deiminase activity)|GO:0005509(calcium ion binding)|GO:0005634(nucleus)|GO:0005730(nucleolus)|GO:0005737(cytoplasm)|GO:0006464(protein modification process)|GO:0016787(hydrolase activity)|GO:0018101(peptidyl-citrulline biosynthetic process from peptidyl-arginine)
PMS2L11	Homo sapiens DTX2P1-UPK3BP1-PMS2P11 readthrough (non-protein coding) (DTX2P1-UPK3BP1-PMS2P11), non-coding RNA [NR_023383]	5.4562	4.237	76.2303	8.6285	10.5508	4.3777	7.85233	28.6412	1.8669	0.501278	NR_023383	441263
HPS6	Homo sapiens Hermansky-Pudlak syndrome 6 (HPS6), mRNA [NM_024747]	146.23	3.3061	15.3287	772.584	364.393	3.4466	380.141	54.9548	-2.79022	0.221055	NM_024747	79803	GO:0005737(cytoplasm)|GO:0005768(endosome)|GO:0005783(endoplasmic reticulum)|GO:0005792(microsome)|GO:0005829(cytosol)|GO:0006996(organelle organization)|GO:0007596(blood coagulation)|GO:0016020(membrane)|GO:0030318(melanocyte differentiation)|GO:0031901(early endosome membrane)|GO:0043473(pigmentation)
AK093229	Homo sapiens nuclear receptor interacting protein 3 (NRIP3), mRNA [NM_020645]	15.6442	21.051	24.9743	9.6682	17.7729	64.2735	30.5715	20.5565	-0.572594	0.565096	NM_020645	56675	GO:0004190(aspartic-type endopeptidase activity)|GO:0006508(proteolysis)
LOC100129385	chromosome 9 open reading frame 92 [Source:HGNC Symbol;Acc:19054] [ENST00000380683]	18.8231	3.3947	39.069	3.6625	4.1532	6.605	4.8069	20.4289	2.08744	0.244978
FAM86D	Homo sapiens family with sequence similarity 86, member D, pseudogene (FAM86DP), non-coding RNA [NR_024241]	69.5254	844.366	53.542	32.3849	70.6356	840.018	314.346	322.478	0.036846	0.987241	NR_024241	692099
UBE2Z	Homo sapiens ubiquitin-conjugating enzyme E2Z (UBE2Z), mRNA [NM_023079]	53.9734	3.2477	3.2152	3.1092	3.3863	3.2851	3.2602	20.1454	2.62742	0.425019	NM_023079	65264	GO:0000166(nucleotide binding)|GO:0004842(ubiquitin-protein ligase activity)|GO:0005524(ATP binding)|GO:0005634(nucleus)|GO:0005730(nucleolus)|GO:0005737(cytoplasm)|GO:0006915(apoptosis)|GO:0016874(ligase activity)|GO:0016881(acid-amino acid ligase activity)
C15orf39	Homo sapiens chromosome 15 open reading frame 39 (C15orf39), mRNA [NM_015492]	10.7266	29.3645	25.5426	13.0396	12.0074	34.6986	19.9152	21.8779	0.135604	0.827959	NM_015492	56905
XK	Homo sapiens X-linked Kx blood group (McLeod syndrome) (XK), mRNA [NM_021083]	2.9905	2.9297	4.0301	3.1506	3.1305	3.0755	3.11887	3.31677	0.0887556	0.653254	NM_021083	7504	GO:0005215(transporter activity)|GO:0005515(protein binding)|GO:0006810(transport)|GO:0006865(amino acid transport)|GO:0016020(membrane)|GO:0016021(integral to membrane)
ZDHHC24	Homo sapiens zinc finger, DHHC-type containing 24 (ZDHHC24), mRNA [NM_207340]	118.454	3.4973	8.0064	4.0091	4.3732	4.4661	4.2828	43.3192	3.33838	0.409508	NM_207340	254359	GO:0008270(zinc ion binding)|GO:0016020(membrane)|GO:0016021(integral to membrane)|GO:0016746(transferase activity, transferring acyl groups)|GO:0046872(metal ion binding)
ARL2BP	Homo sapiens ADP-ribosylation factor-like 2 binding protein (ARL2BP), mRNA [NM_012106]	3.1086	3.1225	3.6148	3.2151	3.1887	3.1203	3.1747	3.28197	0.0479403	0.635812	NM_012106	23568	GO:0003713(transcription coactivator activity)|GO:0005083(small GTPase regulator activity)|GO:0005515(protein binding)|GO:0005634(nucleus)|GO:0005737(cytoplasm)|GO:0005739(mitochondrion)|GO:0005758(mitochondrial intermembrane space)|GO:0005813(centrosome)|GO:0005819(spindle)|GO:0005856(cytoskeleton)|GO:0007165(signal transduction)|GO:0030496(midbody)|GO:0042517(positive regulation of tyrosine pho…
LILRB3	Homo sapiens leukocyte immunoglobulin-like receptor, subfamily B (with TM and ITIM domains), member 3 (LILRB3), transcript variant 2, mRNA [NM_006864]	47.6486	13.4343	24.9743	37.9691	9.6564	11.8199	19.8151	28.6857	0.533731	0.0834466	NM_006864	11025	GO:0004872(receptor activity)|GO:0004888(transmembrane receptor activity)|GO:0005515(protein binding)|GO:0005887(integral to plasma membrane)|GO:0006952(defense response)|GO:0007166(cell surface receptor linked signaling pathway)|GO:0016020(membrane)|GO:0045671(negative regulation of osteoclast differentiation)
C18orf19	Homo sapiens chromosome 18 open reading frame 19 (C18orf19), transcript variant 1, mRNA [NM_001098801]	22.4302	28.7244	38.0334	15.4202	13.542	5.1221	11.3614	29.7293	1.38774	0.138204	NM_001098801	125228	GO:0005739(mitochondrion)|GO:0016020(membrane)|GO:0016021(integral to membrane)
DKFZP434K028	Homo sapiens uncharacterized LOC26070 (DKFZP434K028), non-coding RNA [NR_026882]	459.94	503.241	255.24	316.308	1255.77	583.25	718.443	406.141	-0.822895	0.350928	NR_026882	26070
TMEM190	Homo sapiens transmembrane protein 190 (TMEM190), mRNA [NM_139172]	3.0264	3.0182	3.1477	2.9569	3.1068	2.9612	3.0083	3.0641	0.0265149	0.556371	NM_139172	147744	GO:0016020(membrane)|GO:0016021(integral to membrane)
ZNF770	Homo sapiens zinc finger protein 770 (ZNF770), mRNA [NM_014106]	3.2353	4.4478	3.2042	3.2211	3.2797	3.6856	3.39547	3.6291	0.0960019	0.679724	NM_014106	54989	GO:0003677(DNA binding)|GO:0005622(intracellular)|GO:0005634(nucleus)|GO:0006355(regulation of transcription, DNA-dependent)|GO:0008270(zinc ion binding)|GO:0046872(metal ion binding)
CACYBP	Homo sapiens calcyclin binding protein (CACYBP), transcript variant 1, mRNA [NM_014412]	16.3811	3.2098	72.766	3.1618	3.4179	72.3806	26.3201	30.7856	0.226092	0.415227	NM_014412	27101	GO:0005515(protein binding)|GO:0005625(soluble fraction)|GO:0005634(nucleus)|GO:0005641(nuclear envelope lumen)|GO:0005737(cytoplasm)|GO:0007507(heart development)|GO:0007568(aging)|GO:0030877(beta-catenin destruction complex)|GO:0042803(protein homodimerization activity)|GO:0043005(neuron projection)|GO:0044297(cell body)|GO:0045740(positive regulation of DNA replication)|GO:0055007(cardiac musc…
BCL6	Homo sapiens B-cell CLL/lymphoma 6 (BCL6), transcript variant 2, mRNA [NM_001130845]	7.2636	6.4011	6.7809	29.847	6.8102	29.961	22.2061	6.8152	-1.70413	0.17634	NM_001130845	604	GO:0000060(protein import into nucleus, translocation)|GO:0000122(negative regulation of transcription from RNA polymerase II promoter)|GO:0000902(cell morphogenesis)|GO:0001953(negative regulation of cell-matrix adhesion)|GO:0002634(regulation of germinal center formation)|GO:0002829(negative regulation of type 2 immune response)|GO:0002903(negative regulation of B cell apoptosis)|GO:0003682(chr…
LOC100130856	PREDICTED: Homo sapiens hypothetical LOC100130856 (LOC100130856), miscRNA [XR_109559]	913.208	2072.26	3366.46	980.727	1820.19	2045.9	1615.61	2117.31	0.390156	0.354447	XR_109559	100130856
LRP11	Homo sapiens low density lipoprotein receptor-related protein 11 (LRP11), mRNA [NM_032832]	30.5565	49.7942	139.067	2.8304	16.8792	93.5212	37.7436	73.1393	0.954415	0.0216272	NM_032832	84918	GO:0004872(receptor activity)|GO:0016020(membrane)|GO:0016021(integral to membrane)
LOC100128239	Homo sapiens uncharacterized LOC100128239 (LOC100128239), non-coding RNA [NR_027276]	64.909	3.2052	79.1795	3.4028	39.1193	4.1711	15.5644	49.0979	1.65741	0.438479	NR_027276	100128239
HDAC5	Homo sapiens histone deacetylase 5 (HDAC5), transcript variant 3, mRNA [NM_001015053]	117.544	2.9814	3.1597	181.149	21.7575	2.9326	68.6132	41.2284	-0.734846	0.284794	NM_001015053	10014	GO:0000118(histone deacetylase complex)|GO:0000122(negative regulation of transcription from RNA polymerase II promoter)|GO:0004407(histone deacetylase activity)|GO:0005080(protein kinase C binding)|GO:0005515(protein binding)|GO:0005634(nucleus)|GO:0005730(nucleolus)|GO:0005737(cytoplasm)|GO:0005794(Golgi apparatus)|GO:0006325(chromatin organization)|GO:0006338(chromatin remodeling)|GO:0006342(c…
MRPS7	Homo sapiens mitochondrial ribosomal protein S7 (MRPS7), nuclear gene encoding mitochondrial protein, mRNA [NM_015971]	184.784	23.5981	8.7839	1004.62	35.6718	13.9888	351.427	72.3886	-2.27939	0.410557	NM_015971	51081	GO:0003723(RNA binding)|GO:0003735(structural constituent of ribosome)|GO:0005622(intracellular)|GO:0005739(mitochondrion)|GO:0005840(ribosome)|GO:0006412(translation)|GO:0022627(cytosolic small ribosomal subunit)
C7orf27	Homo sapiens BRCA1-associated ATM activator 1 (BRAT1), mRNA [NM_152743]	7.5616	84.4219	438.959	19.4912	49.7872	119.175	62.8177	176.981	1.49435	0.385675	NM_152743	221927	GO:0005515(protein binding)|GO:0005634(nucleus)|GO:0010212(response to ionizing radiation)
OOEP	Homo sapiens oocyte expressed protein homolog (dog) (OOEP), mRNA [NM_001080507]	844.081	718.569	216.628	534.276	84.0377	201.605	273.306	593.093	1.11774	0.215772	NM_001080507	441161	GO:0001701(in utero embryonic development)|GO:0003723(RNA binding)|GO:0005737(cytoplasm)|GO:0005938(cell cortex)|GO:0006468(protein phosphorylation)|GO:0007566(embryo implantation)|GO:0009566(fertilization)|GO:0009880(embryonic pattern specification)|GO:0035088(establishment or maintenance of apical/basal cell polarity)|GO:0043234(protein complex)|GO:0043623(cellular protein complex assembly)|GO:…
RIMKLB	Homo sapiens ribosomal modification protein rimK-like family member B (RIMKLB), mRNA [NM_020734]	2.8553	2.8713	3.1835	2.8617	2.8837	2.8659	2.87043	2.97003	0.0492106	0.457349	NM_020734	57494	GO:0000166(nucleotide binding)|GO:0005524(ATP binding)|GO:0005737(cytoplasm)|GO:0006464(protein modification process)|GO:0016874(ligase activity)|GO:0016881(acid-amino acid ligase activity)|GO:0046872(metal ion binding)
MSI2	Homo sapiens musashi homolog 2 (Drosophila) (MSI2), transcript variant 2, mRNA [NM_170721]	58.9774	94.1035	27.0286	40.6403	151.245	22.3278	71.4045	60.0365	-0.250176	0.672902	NM_170721	124540	GO:0000166(nucleotide binding)|GO:0003727(single-stranded RNA binding)|GO:0005737(cytoplasm)|GO:0005844(polysome)|GO:0008266(poly(U) RNA binding)|GO:0048864(stem cell development)
ACTR3B	Homo sapiens ARP3 actin-related protein 3 homolog B (yeast) (ACTR3B), transcript variant 1, mRNA [NM_020445]	1951.31	3119.47	2879.5	877.695	875.34	499.868	750.967	2650.09	1.81922	0.0445034	NM_020445	57180	GO:0000166(nucleotide binding)|GO:0003779(actin binding)|GO:0005524(ATP binding)|GO:0005737(cytoplasm)|GO:0005856(cytoskeleton)|GO:0030833(regulation of actin filament polymerization)|GO:0042995(cell projection)
TRIM9	Homo sapiens tripartite motif containing 9 (TRIM9), transcript variant 1, mRNA [NM_015163]	3.0628	3.0101	3.2723	3.0208	3.1615	3.0197	3.06733	3.11507	0.0222781	0.722074	NM_015163	114088	GO:0004842(ubiquitin-protein ligase activity)|GO:0005622(intracellular)|GO:0005737(cytoplasm)|GO:0005856(cytoskeleton)|GO:0008021(synaptic vesicle)|GO:0008270(zinc ion binding)|GO:0016567(protein ubiquitination)|GO:0016874(ligase activity)|GO:0030054(cell junction)|GO:0030425(dendrite)|GO:0031410(cytoplasmic vesicle)|GO:0042803(protein homodimerization activity)|GO:0042995(cell projection)|GO:004…
C1orf145	Homo sapiens chromosome 1 open reading frame 145, mRNA (cDNA clone IMAGE:5204063). [BC027909]	58.8234	3.2052	5.5495	3.447	3.4507	86.0471	30.9816	22.526	-0.459818	0.850107		574407
PIGF	Homo sapiens phosphatidylinositol glycan anchor biosynthesis, class F (PIGF), transcript variant 1, mRNA [NM_002643]	3.4157	3.4474	2.9396	3.5649	206.376	2.9951	70.9787	3.26757	-4.4411	0.422068	NM_002643	5281	GO:0004307(ethanolaminephosphotransferase activity)|GO:0005783(endoplasmic reticulum)|GO:0005789(endoplasmic reticulum membrane)|GO:0006501(C-terminal protein lipidation)|GO:0006506(GPI anchor biosynthetic process)|GO:0016020(membrane)|GO:0016021(integral to membrane)|GO:0016254(preassembly of GPI anchor in ER membrane)|GO:0043687(post-translational protein modification)|GO:0044267(cellular prote…
ENST00000401542	Homo sapiens leucine rich repeat containing 72 (LRRC72), mRNA [NM_001195280]	132.206	225.355	3.4905	123.092	3.7579	331.078	152.643	120.351	-0.342914	0.858617	NM_001195280	100506049
BTNL2	Homo sapiens butyrophilin-like 2 (MHC class II associated) (BTNL2), mRNA [NM_019602]	508.831	667.476	283.496	619.953	4895.95	592.982	2036.29	486.601	-2.06513	0.367131	NM_019602	56244	GO:0016020(membrane)|GO:0016021(integral to membrane)
FADS6	Homo sapiens fatty acid desaturase domain family, member 6 (FADS6), mRNA [NM_178128]	23.0562	12.1037	27.0286	16.8184	53.1712	25.2135	31.7344	20.7295	-0.614361	0.541563	NM_178128	283985	GO:0006633(fatty acid biosynthetic process)|GO:0016020(membrane)|GO:0016021(integral to membrane)|GO:0016491(oxidoreductase activity)
PAPSS2	Homo sapiens 3'-phosphoadenosine 5'-phosphosulfate synthase 2 (PAPSS2), transcript variant 2, mRNA [NM_001015880]	10.4257	11.765	18.8287	8.5525	13.5907	28.7986	16.9806	13.6731	-0.312544	0.444211	NM_001015880	9060	GO:0000103(sulfate assimilation)|GO:0000166(nucleotide binding)|GO:0001501(skeletal system development)|GO:0004020(adenylylsulfate kinase activity)|GO:0004781(sulfate adenylyltransferase (ATP) activity)|GO:0005524(ATP binding)|GO:0005829(cytosol)|GO:0006805(xenobiotic metabolic process)|GO:0016779(nucleotidyltransferase activity)|GO:0050427(3'-phosphoadenosine 5'-phosphosulfate metabolic process)…
PRICKLE2	Homo sapiens prickle homolog 2 (Drosophila) (PRICKLE2), mRNA [NM_198859]	3.1807	3.1972	3.0941	3.0944	3.1187	3.1831	3.13207	3.15733	0.0115917	0.701752	NM_198859	166336	GO:0005634(nucleus)|GO:0005737(cytoplasm)|GO:0008270(zinc ion binding)|GO:0016020(membrane)|GO:0016327(apicolateral plasma membrane)|GO:0016328(lateral plasma membrane)|GO:0031175(neuron projection development)|GO:0031965(nuclear membrane)|GO:0045197(establishment or maintenance of epithelial cell apical/basal polarity)|GO:0046872(metal ion binding)
RNF115	Homo sapiens ring finger protein 115 (RNF115), mRNA [NM_014455]	41.4059	6.3641	54.5092	34.2367	4.733	5.4015	14.7904	34.0931	1.20482	0.326691	NM_014455	27246	GO:0004842(ubiquitin-protein ligase activity)|GO:0005515(protein binding)|GO:0005737(cytoplasm)|GO:0005829(cytosol)|GO:0008270(zinc ion binding)|GO:0016874(ligase activity)|GO:0046872(metal ion binding)|GO:0051865(protein autoubiquitination)
AP3M2	Homo sapiens adaptor-related protein complex 3, mu 2 subunit (AP3M2), transcript variant 2, mRNA [NM_006803]	26.4893	9.8455	15.6407	8.4697	12.9205	18.5869	13.3257	17.3252	0.378658	0.625876	NM_006803	10947	GO:0005794(Golgi apparatus)|GO:0006886(intracellular protein transport)|GO:0016192(vesicle-mediated transport)|GO:0030119(AP-type membrane coat adaptor complex)|GO:0030131(clathrin adaptor complex)
ALKBH1	Homo sapiens alkB, alkylation repair homolog 1 (E. coli) (ALKBH1), mRNA [NM_006020]	10.4257	20.5572	34.9497	13.3551	18.6453	6.3376	12.7793	21.9775	0.782217	0.447297	NM_006020	8846	GO:0001701(in utero embryonic development)|GO:0001764(neuron migration)|GO:0001890(placenta development)|GO:0003906(DNA-(apurinic or apyrimidinic site) lyase activity)|GO:0005634(nucleus)|GO:0005719(nuclear euchromatin)|GO:0005739(mitochondrion)|GO:0006281(DNA repair)|GO:0006307(DNA dealkylation involved in DNA repair)|GO:0008198(ferrous iron binding)|GO:0010468(regulation of gene expression)|GO:…
DHRS4	Homo sapiens dehydrogenase/reductase (SDR family) member 4 (DHRS4), mRNA [NM_021004]	466.308	1454.58	894.421	827.093	355.989	74.132	419.071	938.435	1.16306	0.365486	NM_021004	10901	GO:0000166(nucleotide binding)|GO:0004090(carbonyl reductase (NADPH) activity)|GO:0005739(mitochondrion)|GO:0005777(peroxisome)|GO:0016491(oxidoreductase activity)|GO:0031965(nuclear membrane)|GO:0043231(intracellular membrane-bounded organelle)|GO:0055114(oxidation-reduction process)
UBAC2	Homo sapiens UBA domain containing 2 (UBAC2), transcript variant 2, mRNA [NM_177967]	25.63	3.1284	27895	21.5539	2.9704	3.2755	9.2666	9307.92	9.9722	0.422562	NM_177967	337867	GO:0016020(membrane)|GO:0016021(integral to membrane)
RPL35	Homo sapiens ribosomal protein L35 (RPL35), mRNA [NM_007209]	17.5513	3.3947	38.8209	3.7415	287.095	7.0652	99.3007	19.9223	-2.31742	0.518949	NM_007209	11224	GO:0003729(mRNA binding)|GO:0003735(structural constituent of ribosome)|GO:0005622(intracellular)|GO:0005730(nucleolus)|GO:0005737(cytoplasm)|GO:0005829(cytosol)|GO:0005840(ribosome)|GO:0006412(translation)|GO:0006414(translational elongation)|GO:0006415(translational termination)|GO:0010467(gene expression)|GO:0016032(viral reproduction)|GO:0016070(RNA metabolic process)|GO:0016071(mRNA metaboli…
C6orf25	Homo sapiens chromosome 6 open reading frame 25 (C6orf25), transcript variant 7, mRNA [NM_138277]	26.8511	2.9107	3.3919	47.9572	74.9254	26.1214	49.668	11.0512	-2.16811	0.146974	NM_138277	80739	GO:0004872(receptor activity)|GO:0005783(endoplasmic reticulum)|GO:0005794(Golgi apparatus)|GO:0005886(plasma membrane)|GO:0008201(heparin binding)|GO:0016021(integral to membrane)
MRPL51	Homo sapiens mitochondrial ribosomal protein L51 (MRPL51), nuclear gene encoding mitochondrial protein, mRNA [NM_016497]	820.474	413.908	268.315	750.275	398.045	464.764	537.695	500.899	-0.102268	0.695377	NM_016497	51258	GO:0003735(structural constituent of ribosome)|GO:0005515(protein binding)|GO:0005739(mitochondrion)|GO:0005761(mitochondrial ribosome)|GO:0005762(mitochondrial large ribosomal subunit)|GO:0005840(ribosome)|GO:0006412(translation)
FLJ37078	Homo sapiens serine/arginine repetitive matrix 3 (SRRM3), mRNA [NM_001110199]	235.66	245.466	395.45	258.514	1717.61	984.535	986.886	292.192	-1.75597	0.241236	NM_001110199	222183
TARDBP	Homo sapiens TAR DNA binding protein (TARDBP), mRNA [NM_007375]	3.6204	3.4801	10.0504	4.6342	4.8827	8.1345	5.8838	5.71697	-0.0414983	0.888077	NM_007375	23435	GO:0000166(nucleotide binding)|GO:0003677(DNA binding)|GO:0003690(double-stranded DNA binding)|GO:0003700(sequence-specific DNA binding transcription factor activity)|GO:0003723(RNA binding)|GO:0003730(mRNA 3'-UTR binding)|GO:0005515(protein binding)|GO:0005634(nucleus)|GO:0005730(nucleolus)|GO:0006355(regulation of transcription, DNA-dependent)|GO:0006366(transcription from RNA polymerase II pro…
TBC1D12	Homo sapiens TBC1 domain family, member 12 (TBC1D12), mRNA [NM_015188]	59.8213	32.4973	93.1171	14.4074	22.8995	23.5518	20.2862	61.8119	1.60738	0.13996	NM_015188	23232	GO:0005096(GTPase activator activity)|GO:0005097(Rab GTPase activator activity)|GO:0005622(intracellular)
PXMP4	Homo sapiens peroxisomal membrane protein 4, 24kDa (PXMP4), transcript variant 1, mRNA [NM_007238]	3.1374	3.2871	3.0364	3.2417	3.0014	4.1711	3.4714	3.15363	-0.138503	0.531487	NM_007238	11264	GO:0005624(membrane fraction)|GO:0005777(peroxisome)|GO:0005778(peroxisomal membrane)|GO:0016020(membrane)|GO:0016021(integral to membrane)
LOC100131744	PREDICTED: Homo sapiens hypothetical LOC100131744 (LOC100131744), miscRNA [XR_109457]	317.56	109.287	220.929	194.863	106.798	4.7451	102.135	215.925	1.08005	0.207163	XR_109457
PNCK	Homo sapiens pregnancy up-regulated non-ubiquitously expressed CaM kinase (PNCK), transcript variant 1, mRNA [NM_001039582]	3.3523	4.7508	3.4503	34.2249	4.7692	8.298	15.764	3.85113	-2.03328	0.339739	NM_001039582	139728	GO:0000166(nucleotide binding)|GO:0004683(calmodulin-dependent protein kinase activity)|GO:0005516(calmodulin binding)|GO:0005524(ATP binding)|GO:0005634(nucleus)|GO:0005737(cytoplasm)
FCRL1	Homo sapiens Fc receptor-like 1 (FCRL1), transcript variant 1, mRNA [NM_052938]	1415.07	990.265	658.516	675.074	450.727	685.229	603.677	1021.28	0.758534	0.210519	NM_052938	115350	GO:0004872(receptor activity)|GO:0005886(plasma membrane)|GO:0016021(integral to membrane)
ODZ3	Homo sapiens odz, odd Oz/ten-m homolog 3 (Drosophila) (ODZ3), mRNA [NM_001080477]	3.1005	3.1345	2.9095	3.0601	2.9789	3.4354	3.15813	3.04817	-0.0511303	0.653646	NM_001080477	55714	GO:0007165(signal transduction)|GO:0016020(membrane)|GO:0016021(integral to membrane)
GLB1L3	Homo sapiens galactosidase, beta 1-like 3 (GLB1L3), mRNA [NM_001080407]	236.144	154.304	115.394	264.395	128.156	182.032	191.528	168.614	-0.183829	0.484293	NM_001080407	112937	GO:0004553(hydrolase activity, hydrolyzing O-glycosyl compounds)|GO:0005975(carbohydrate metabolic process)|GO:0043169(cation binding)
NRF1	Homo sapiens nuclear respiratory factor 1 (NRF1), transcript variant 1, mRNA [NM_005011]	11.7285	32.6013	5.7155	3.6495	8.3603	27.0941	13.0346	16.6818	0.355922	0.81039	NM_005011	4899	GO:0001666(response to hypoxia)|GO:0003677(DNA binding)|GO:0005634(nucleus)|GO:0005737(cytoplasm)|GO:0006091(generation of precursor metabolites and energy)|GO:0006357(regulation of transcription from RNA polymerase II promoter)|GO:0007005(mitochondrion organization)|GO:0031100(organ regeneration)|GO:0032355(response to estradiol stimulus)|GO:0032496(response to lipopolysaccharide)|GO:0051593(res…
C10orf79	Homo sapiens WD repeat domain 96 (WDR96), mRNA [NM_025145]	3.261	3.4279	397.871	3.3114	3.3527	3.7833	3.48247	134.853	5.27514	0.422613	NM_025145	80217
ORMDL3	Homo sapiens ORM1-like 3 (S. cerevisiae) (ORMDL3), mRNA [NM_139280]	129.304	73.6887	91.9629	121.672	157.996	3.2361	94.3015	98.3186	0.0601836	0.943262	NM_139280	94103	GO:0005515(protein binding)|GO:0005783(endoplasmic reticulum)|GO:0005789(endoplasmic reticulum membrane)|GO:0006672(ceramide metabolic process)|GO:0016020(membrane)|GO:0016021(integral to membrane)|GO:0035339(SPOTS complex)
NAB1	Homo sapiens NGFI-A binding protein 1 (EGR1 binding protein 1) (NAB1), mRNA [NM_005966]	49.3334	68.5412	3.08	3.4868	3.5957	58.4739	21.8521	40.3182	0.883657	0.669903	NM_005966	4664	GO:0001958(endochondral ossification)|GO:0005634(nucleus)|GO:0006355(regulation of transcription, DNA-dependent)|GO:0008134(transcription factor binding)|GO:0014037(Schwann cell differentiation)|GO:0042552(myelination)|GO:0045682(regulation of epidermis development)|GO:0045892(negative regulation of transcription, DNA-dependent)
ENST00000390622	immunoglobulin heavy variable 1-46 [Source:HGNC Symbol;Acc:5554] [ENST00000390622]	127.556	22.1586	54.5092	193.977	132.35	115.452	147.26	68.0747	-1.11317	0.0366171
C15orf55	Homo sapiens chromosome 15 open reading frame 55 (C15orf55), mRNA [NM_175741]	33.5479	3.5304	117.998	3.1838	3.216	3.7049	3.36823	51.6921	3.93988	0.292231	NM_175741	256646	GO:0005634(nucleus)|GO:0005737(cytoplasm)
C20orf199	Homo sapiens ZNFX1 antisense RNA 1 (non-protein coding) (ZNFX1-AS1), transcript variant 2, non-coding RNA [NR_003605]	13.3352	21.4218	7.0652	3.4202	9.1785	25.9029	12.8339	13.9407	0.119351	0.921932	NR_003605	441951
NPHP4	Homo sapiens nephronophthisis 4 (NPHP4), mRNA [NM_015102]	5.7967	20.1022	10.7481	9.6325	5.6201	25.9029	13.7185	12.2157	-0.16739	0.877851	NM_015102	261734	GO:0005198(structural molecule activity)|GO:0005515(protein binding)|GO:0005737(cytoplasm)|GO:0005813(centrosome)|GO:0005856(cytoskeleton)|GO:0005911(cell-cell junction)|GO:0005923(tight junction)|GO:0005929(cilium)|GO:0005932(microtubule basal body)|GO:0007165(signal transduction)|GO:0007632(visual behavior)|GO:0016020(membrane)|GO:0016337(cell-cell adhesion)|GO:0030036(actin cytoskeleton organi…
GSX2	Homo sapiens GS homeobox 2 (GSX2), mRNA [NM_133267]	3.3228	3.6301	3.4149	15.8075	12.0074	4.6822	10.8324	3.45593	-1.6482	0.15322	NM_133267	170825	GO:0003700(sequence-specific DNA binding transcription factor activity)|GO:0005634(nucleus)|GO:0007275(multicellular organismal development)|GO:0043565(sequence-specific DNA binding)
CLINT1	Homo sapiens clathrin interactor 1 (CLINT1), transcript variant 2, mRNA [NM_014666]	77.6979	50.1509	248.145	199.134	52.7644	10.4383	87.4455	125.331	0.519291	0.754178	NM_014666	9685	GO:0005515(protein binding)|GO:0005737(cytoplasm)|GO:0005794(Golgi apparatus)|GO:0005829(cytosol)|GO:0006892(post-Golgi vesicle-mediated transport)|GO:0006897(endocytosis)|GO:0008289(lipid binding)|GO:0016020(membrane)|GO:0016044(cellular membrane organization)|GO:0030136(clathrin-coated vesicle)|GO:0030276(clathrin binding)|GO:0031410(cytoplasmic vesicle)|GO:0048471(perinuclear region of cytopla…
ZNF773	Homo sapiens zinc finger protein 773 (ZNF773), mRNA [NM_198542]	9.639	13.0603	23.6863	26.9492	9.7102	5.9171	14.1922	15.4619	0.12362	0.912146	NM_198542	374928	GO:0003677(DNA binding)|GO:0005622(intracellular)|GO:0005634(nucleus)|GO:0005730(nucleolus)|GO:0005737(cytoplasm)|GO:0006355(regulation of transcription, DNA-dependent)|GO:0008270(zinc ion binding)|GO:0046872(metal ion binding)
ENST00000373222	chromodomain helicase DNA binding protein 6 [Source:HGNC Symbol;Acc:19057] [ENST00000373222]	118.04	490.892	989.563	63.6195	235.883	121.361	140.288	532.832	1.92529	0.249977		84181	GO:0000166(nucleotide binding)|GO:0003677(DNA binding)|GO:0003682(chromatin binding)|GO:0004386(helicase activity)|GO:0005524(ATP binding)|GO:0005634(nucleus)|GO:0006338(chromatin remodeling)|GO:0006355(regulation of transcription, DNA-dependent)|GO:0007399(nervous system development)|GO:0008026(ATP-dependent helicase activity)|GO:0016817(hydrolase activity, acting on acid anhydrides)
ARID5A	Homo sapiens AT rich interactive domain 5A (MRF1-like) (ARID5A), mRNA [NM_212481]	1507.56	2514.73	2728.47	1050.67	950.367	408.671	803.234	2250.25	1.48619	0.115953	NM_212481	10865	GO:0003677(DNA binding)|GO:0005622(intracellular)|GO:0005634(nucleus)|GO:0005730(nucleolus)|GO:0045892(negative regulation of transcription, DNA-dependent)
IQCD	Homo sapiens IQ motif containing D (IQCD), mRNA [NM_138451]	76.8857	3.1165	249.592	53.614	40.2062	77.2442	57.0215	109.865	0.946152	0.48529	NM_138451	115811
RNF14	Homo sapiens ring finger protein 14 (RNF14), transcript variant 1, mRNA [NM_004290]	3.3228	3.3891	3.1941	27.6359	3.3369	3.1634	11.3787	3.302	-1.78493	0.42462	NM_004290	9604	GO:0003713(transcription coactivator activity)|GO:0005515(protein binding)|GO:0005634(nucleus)|GO:0005737(cytoplasm)|GO:0006355(regulation of transcription, DNA-dependent)|GO:0006357(regulation of transcription from RNA polymerase II promoter)|GO:0007165(signal transduction)|GO:0008270(zinc ion binding)|GO:0016567(protein ubiquitination)|GO:0016874(ligase activity)|GO:0019787(small conjugating pr…
GRHL3	Homo sapiens grainyhead-like 3 (Drosophila) (GRHL3), transcript variant 2, mRNA [NM_198173]	7.7033	13.7089	26.0007	10.4799	8.2999	9.9386	9.5728	15.8043	0.723304	0.371546	NM_198173	57822	GO:0000981(sequence-specific DNA binding RNA polymerase II transcription factor activity)|GO:0001736(establishment of planar polarity)|GO:0003677(DNA binding)|GO:0005634(nucleus)|GO:0007389(pattern specification process)|GO:0007398(ectoderm development)|GO:0007417(central nervous system development)|GO:0008544(epidermis development)|GO:0032321(positive regulation of Rho GTPase activity)|GO:003295…
FAM18B	Homo sapiens family with sequence similarity 18, member B1 (FAM18B1), mRNA [NM_016078]	2.9265	2.8975	3.5481	3.0305	3.0382	2.9425	3.00373	3.12403	0.0566531	0.669454	NM_016078	51030	GO:0016020(membrane)|GO:0016021(integral to membrane)
CR737999	Homo sapiens programmed cell death 2 pseudogene (LOC728739), non-coding RNA [NR_037629]	129.706	645.505	736.451	234.498	273.471	427.899	311.956	503.887	0.691757	0.327825	NR_037629	728739
MRPL52	Homo sapiens mitochondrial ribosomal protein L52 (MRPL52), nuclear gene encoding mitochondrial protein, transcript variant 4, mRNA [NM_181304]	8.3708	40.1854	71.885	6.8695	9.7102	47.6138	21.3978	40.1471	0.90783	0.167066	NM_181304	122704	GO:0003735(structural constituent of ribosome)|GO:0005739(mitochondrion)|GO:0005762(mitochondrial large ribosomal subunit)|GO:0005840(ribosome)|GO:0006412(translation)
VAC14	Homo sapiens Vac14 homolog (S. cerevisiae) (VAC14), mRNA [NM_018052]	137.636	191.149	623.114	28.8079	139.501	232.516	133.608	317.3	1.24784	0.221623	NM_018052	55697	GO:0004872(receptor activity)|GO:0005488(binding)|GO:0005768(endosome)|GO:0005783(endoplasmic reticulum)|GO:0005792(microsome)|GO:0007165(signal transduction)|GO:0010008(endosome membrane)|GO:0016020(membrane)|GO:0044419(interspecies interaction between organisms)
C14orf48	Homo sapiens chromosome 14 open reading frame 48 (C14orf48), transcript variant 3, non-coding RNA [NR_024184]	3.4837	4.7825	3.6148	3.5808	3.6268	7.1085	4.77203	3.96033	-0.268982	0.618082	NR_024184	256369
EI24	Homo sapiens etoposide induced 2.4 mRNA (EI24), transcript variant 1, mRNA [NM_004879]	26.6764	6.1416	5.8886	5.4277	3.6268	10.1326	6.3957	12.9022	1.01244	0.483374	NM_004879	9538	GO:0005634(nucleus)|GO:0005737(cytoplasm)|GO:0005783(endoplasmic reticulum)|GO:0005789(endoplasmic reticulum membrane)|GO:0006914(autophagy)|GO:0006915(apoptosis)|GO:0006917(induction of apoptosis)|GO:0016020(membrane)|GO:0016021(integral to membrane)|GO:0030308(negative regulation of cell growth)|GO:0031965(nuclear membrane)|GO:0042493(response to drug)
KEAP1	Homo sapiens kelch-like ECH-associated protein 1 (KEAP1), transcript variant 1, mRNA [NM_203500]	4.0826	4.7825	24.9743	3.8402	16.3936	7.7617	9.33183	11.2798	0.273509	0.83751	NM_203500	9817	GO:0001701(in utero embryonic development)|GO:0005515(protein binding)|GO:0005634(nucleus)|GO:0005730(nucleolus)|GO:0005737(cytoplasm)|GO:0005783(endoplasmic reticulum)|GO:0005813(centrosome)|GO:0005913(cell-cell adherens junction)|GO:0005925(focal adhesion)|GO:0006355(regulation of transcription, DNA-dependent)|GO:0010629(negative regulation of gene expression)|GO:0030496(midbody)|GO:0042994(cyt…
SYT12	Homo sapiens synaptotagmin XII (SYT12), transcript variant 1, mRNA [NM_177963]	84.8735	93.2926	2.8395	2.9731	56.0247	3.2851	20.761	60.3352	1.53913	0.238242	NM_177963	91683	GO:0016020(membrane)|GO:0016021(integral to membrane)|GO:0030054(cell junction)|GO:0030672(synaptic vesicle membrane)|GO:0031410(cytoplasmic vesicle)|GO:0045202(synapse)
LOC100131699	Synthetic construct Homo sapiens gateway clone IMAGE:100021072 3' read RPS3A mRNA. [CU688199]	5.0079	5.644	4.7036	3.4264	1637.32	13604.9	5081.88	5.1185	-9.95543	0.358053
TAF4	Homo sapiens TAF4 RNA polymerase II, TATA box binding protein (TBP)-associated factor, 135kDa (TAF4), mRNA [NM_003185]	17.7139	146.858	258.341	30.1655	51.3164	381.81	154.431	140.971	-0.131562	0.851144	NM_003185	6874	GO:0001541(ovarian follicle development)|GO:0003677(DNA binding)|GO:0003700(sequence-specific DNA binding transcription factor activity)|GO:0003713(transcription coactivator activity)|GO:0005515(protein binding)|GO:0005634(nucleus)|GO:0005654(nucleoplasm)|GO:0005669(transcription factor TFIID complex)|GO:0005730(nucleolus)|GO:0005737(cytoplasm)|GO:0006352(transcription initiation, DNA-dependent)|…
STOX1	Homo sapiens storkhead box 1 (STOX1), transcript variant 1, mRNA [NM_152709]	8.8444	46.6515	225.09	47.2141	195.718	7.2403	83.3909	93.5285	0.165517	0.934173	NM_152709	219736	GO:0003677(DNA binding)|GO:0005634(nucleus)|GO:0005730(nucleolus)|GO:0005737(cytoplasm)
LOC492303	Homo sapiens gem (nuclear organelle) associated protein 8 pseudogene 4 (GEMIN8P4), non-coding RNA [NR_002830]	2.8716	2.8277	3.3514	2.9289	2.9944	2.8541	2.9258	3.0169	0.0442357	0.700939	NR_002830	492303
TCL6	Homo sapiens T-cell leukemia/lymphoma 6 (non-protein coding) (TCL6), non-coding RNA [NR_028288]	102.525	15.5479	40.4786	126.552	104.513	392.266	207.777	52.8507	-1.97504	0.262105	NR_028288	27004	GO:0003674(molecular_function)|GO:0005575(cellular_component)|GO:0008150(biological_process)
DDAH1	Homo sapiens dimethylarginine dimethylaminohydrolase 1 (DDAH1), transcript variant 1, mRNA [NM_012137]	3.2814	3.3619	3.1941	3.2703	3.1132	4.2546	3.54603	3.27913	-0.112892	0.575624	NM_012137	23576	GO:0000052(citrulline metabolic process)|GO:0003824(catalytic activity)|GO:0005737(cytoplasm)|GO:0005739(mitochondrion)|GO:0006525(arginine metabolic process)|GO:0006527(arginine catabolic process)|GO:0007263(nitric oxide mediated signal transduction)|GO:0016403(dimethylargininase activity)|GO:0016597(amino acid binding)|GO:0016787(hydrolase activity)|GO:0045429(positive regulation of nitric oxid…
FBXO8	Homo sapiens F-box protein 8 (FBXO8), mRNA [NM_012180]	5.5358	14.5855	44.9934	15.3872	6.1294	10.8402	10.7856	21.7049	1.00891	0.482375	NM_012180	26269	GO:0000151(ubiquitin ligase complex)|GO:0005086(ARF guanyl-nucleotide exchange factor activity)|GO:0005622(intracellular)|GO:0005737(cytoplasm)|GO:0006511(ubiquitin-dependent protein catabolic process)|GO:0032012(regulation of ARF protein signal transduction)
ANGEL2	Homo sapiens angel homolog 2 (Drosophila) (ANGEL2), mRNA [NM_144567]	2.977	3.1047	2.8956	2.9403	2.9789	81.2826	29.0673	2.99243	-3.28	0.423847	NM_144567	90806
HS3ST3B1	Homo sapiens heparan sulfate (glucosamine) 3-O-sulfotransferase 3B1 (HS3ST3B1), mRNA [NM_006041]	226.346	85.7418	593.106	45.1265	10.1826	4.5349	19.948	301.732	3.91895	0.21338	NM_006041	9953	GO:0000139(Golgi membrane)|GO:0005794(Golgi apparatus)|GO:0005887(integral to plasma membrane)|GO:0008146(sulfotransferase activity)|GO:0008467([heparan sulfate]-glucosamine 3-sulfotransferase 1 activity)|GO:0015012(heparan sulfate proteoglycan biosynthetic process)|GO:0015015(heparan sulfate proteoglycan biosynthetic process, enzymatic modification)|GO:0016020(membrane)|GO:0016740(transferase ac…
LOC441046	Homo sapiens glucuronidase, beta pseudogene 5 (GUSBP5), non-coding RNA [NR_003675]	2.915	40.0545	3.5384	3.0208	3.0382	181.063	62.3741	15.5026	-2.00843	0.552319	NR_003675	441046
ASNS	Homo sapiens asparagine synthetase (glutamine-hydrolyzing) (ASNS), transcript variant 2, mRNA [NM_001673]	1107.65	1304.52	2093.16	653.002	925.063	79.3739	552.48	1501.78	1.44268	0.21668	NM_001673	440	GO:0000166(nucleotide binding)|GO:0001889(liver development)|GO:0004066(asparagine synthase (glutamine-hydrolyzing) activity)|GO:0005524(ATP binding)|GO:0005625(soluble fraction)|GO:0005829(cytosol)|GO:0006529(asparagine biosynthetic process)|GO:0006541(glutamine metabolic process)|GO:0008152(metabolic process)|GO:0008652(cellular amino acid biosynthetic process)|GO:0009416(response to light stim…
UROD	Homo sapiens uroporphyrinogen decarboxylase (UROD), transcript variant 1, mRNA [NM_000374]	82.7067	60.4423	41.7044	199.215	196.147	43.4843	146.282	61.6178	-1.24734	0.180153	NM_000374	7389	GO:0001889(liver development)|GO:0004853(uroporphyrinogen decarboxylase activity)|GO:0005634(nucleus)|GO:0005730(nucleolus)|GO:0005737(cytoplasm)|GO:0005829(cytosol)|GO:0006778(porphyrin metabolic process)|GO:0006783(heme biosynthetic process)|GO:0008198(ferrous iron binding)|GO:0010039(response to iron ion)|GO:0014070(response to organic cyclic compound)|GO:0014075(response to amine stimulus)|GO…
AGK	Homo sapiens acylglycerol kinase (AGK), nuclear gene encoding mitochondrial protein, mRNA [NM_018238]	3.2109	3.2418	3.5155	3.3171	3.3103	3.2175	3.28163	3.32273	0.0179565	0.780075	NM_018238	55750	GO:0000166(nucleotide binding)|GO:0001729(ceramide kinase activity)|GO:0003951(NAD+ kinase activity)|GO:0004143(diacylglycerol kinase activity)|GO:0005524(ATP binding)|GO:0005739(mitochondrion)|GO:0007205(activation of protein kinase C activity by G-protein coupled receptor protein signaling pathway)|GO:0008152(metabolic process)|GO:0016020(membrane)|GO:0016740(transferase activity)|GO:0031966(mi…
TIA1	Homo sapiens TIA1 cytotoxic granule-associated RNA binding protein (TIA1), transcript variant 2, mRNA [NM_022173]	32.5872	3.383	3.4503	3.336	14.2696	3.7563	7.12063	13.1402	0.883906	0.665967	NM_022173	7072	GO:0000166(nucleotide binding)|GO:0003676(nucleic acid binding)|GO:0005515(protein binding)|GO:0005634(nucleus)|GO:0005737(cytoplasm)|GO:0006915(apoptosis)|GO:0006917(induction of apoptosis)|GO:0008143(poly(A) RNA binding)|GO:0017091(AU-rich element binding)|GO:0017148(negative regulation of translation)|GO:0042036(negative regulation of cytokine biosynthetic process)|GO:0048024(regulation of nuc…
VPS37B	Homo sapiens vacuolar protein sorting 37 homolog B (S. cerevisiae) (VPS37B), mRNA [NM_024667]	3.4105	53.6462	69.6046	122.121	12.5053	3.0157	45.8808	42.2204	-0.11995	0.955413	NM_024667	79720	GO:0005768(endosome)|GO:0010008(endosome membrane)|GO:0015031(protein transport)|GO:0016020(membrane)|GO:0016044(cellular membrane organization)|GO:0016197(endosome transport)|GO:0031902(late endosome membrane)
KIAA1908	Homo sapiens uncharacterized LOC114796 (KIAA1908), transcript variant 1, non-coding RNA [NR_027329]	4.6671	3.5767	3.3514	32.0694	3.2584	4.5957	13.3078	3.86507	-1.78371	0.403794	NR_027329	114796
MT1L	Homo sapiens metallothionein 1L (gene/pseudogene) (MT1L), non-coding RNA [NR_001447]	310.531	11.3015	17.5491	107.979	72.8219	23.8813	68.2274	113.127	0.729524	0.632791	NR_001447	4500
LARP7	Homo sapiens La ribonucleoprotein domain family, member 7 (LARP7), transcript variant 1, mRNA [NM_016648]	66.7123	3.3891	91.2818	32.2221	3.6268	3.4955	13.1148	53.7944	2.03626	0.25297	NM_016648	51574	GO:0000166(nucleotide binding)|GO:0003723(RNA binding)|GO:0005634(nucleus)|GO:0005654(nucleoplasm)|GO:0005737(cytoplasm)|GO:0006396(RNA processing)|GO:0030529(ribonucleoprotein complex)
TRIM38	Homo sapiens tripartite motif containing 38 (TRIM38), mRNA [NM_006355]	7.5195	8.2085	116.428	23.6332	11.2602	18.1456	17.6797	44.052	1.31712	0.541574	NM_006355	10475	GO:0004871(signal transducer activity)|GO:0005575(cellular_component)|GO:0005622(intracellular)|GO:0007165(signal transduction)|GO:0008270(zinc ion binding)|GO:0043123(positive regulation of I-kappaB kinase/NF-kappaB cascade)|GO:0046872(metal ion binding)
APOBEC3F	Homo sapiens apolipoprotein B mRNA editing enzyme, catalytic polypeptide-like 3F (APOBEC3F), transcript variant 1, mRNA [NM_145298]	6.1203	83.2823	49.0892	16.8314	24.9276	26.4273	22.7288	46.1639	1.02225	0.360877	NM_145298	200316	GO:0002230(positive regulation of defense response to virus by host)|GO:0003723(RNA binding)|GO:0004126(cytidine deaminase activity)|GO:0005737(cytoplasm)|GO:0008270(zinc ion binding)|GO:0009615(response to virus)|GO:0009972(cytidine deamination)|GO:0010529(negative regulation of transposition)|GO:0016553(base conversion or substitution editing)|GO:0016787(hydrolase activity)|GO:0016814(hydrolase…
CEBPA	Homo sapiens CCAAT/enhancer binding protein (C/EBP), alpha (CEBPA), mRNA [NM_004364]	3.5917	3.7294	3.3353	3.2654	3.3863	3.6343	3.42867	3.55213	0.0510381	0.618118	NM_004364	1050	GO:0000050(urea cycle)|GO:0000122(negative regulation of transcription from RNA polymerase II promoter)|GO:0001889(liver development)|GO:0001892(embryonic placenta development)|GO:0003677(DNA binding)|GO:0003700(sequence-specific DNA binding transcription factor activity)|GO:0003705(sequence-specific enhancer binding RNA polymerase II transcription factor activity)|GO:0005515(protein binding)|GO:…
PKP1	Homo sapiens plakophilin 1 (ectodermal dysplasia/skin fragility syndrome) (PKP1), transcript variant 1b, mRNA [NM_000299]	117.698	93.7371	9.1937	11.2352	15.0527	8.5755	11.6211	73.543	2.66184	0.189854	NM_000299	5317	GO:0004871(signal transducer activity)|GO:0005488(binding)|GO:0005634(nucleus)|GO:0005730(nucleolus)|GO:0005882(intermediate filament)|GO:0005886(plasma membrane)|GO:0006915(apoptosis)|GO:0006921(cellular component disassembly involved in apoptosis)|GO:0007155(cell adhesion)|GO:0007165(signal transduction)|GO:0007275(multicellular organismal development)|GO:0019215(intermediate filament binding)|…
ZNF695	Homo sapiens zinc finger protein 695 (ZNF695), transcript variant 1, mRNA [NM_020394]	3.0875	29.3841	2.9551	3.1838	2.9617	3.8616	3.3357	11.8089	1.82381	0.444892	NM_020394	57116	GO:0003676(nucleic acid binding)|GO:0005622(intracellular)|GO:0005634(nucleus)|GO:0006355(regulation of transcription, DNA-dependent)|GO:0008270(zinc ion binding)|GO:0046872(metal ion binding)
ZNF223	Homo sapiens zinc finger protein 223 (ZNF223), mRNA [NM_013361]	206.978	31.8943	3.1477	31.8508	27.4902	4.0061	21.1157	80.6735	1.93378	0.411154	NM_013361	7766	GO:0003677(DNA binding)|GO:0005622(intracellular)|GO:0005634(nucleus)|GO:0006355(regulation of transcription, DNA-dependent)|GO:0008150(biological_process)|GO:0008270(zinc ion binding)|GO:0046872(metal ion binding)
KPNA2	Homo sapiens karyopherin alpha 2 (RAG cohort 1, importin alpha 1) (KPNA2), mRNA [NM_002266]	13.2378	47.0369	3.08	109.65	42.9715	3.2643	51.9619	21.1182	-1.29897	0.446384	NM_002266	3838	GO:0000018(regulation of DNA recombination)|GO:0000072(M phase specific microtubule process)|GO:0000085(G2 phase of mitotic cell cycle)|GO:0005515(protein binding)|GO:0005634(nucleus)|GO:0005654(nucleoplasm)|GO:0005737(cytoplasm)|GO:0006259(DNA metabolic process)|GO:0006607(NLS-bearing substrate import into nucleus)|GO:0006886(intracellular protein transport)|GO:0008139(nuclear localization seque…
NAF1	Homo sapiens nuclear assembly factor 1 homolog (S. cerevisiae) (NAF1), transcript variant 1, mRNA [NM_138386]	7.0527	6.0183	5.1503	4.3893	6.0669	19.4708	9.97567	6.07377	-0.715822	0.536028	NM_138386	92345	GO:0003723(RNA binding)|GO:0005515(protein binding)|GO:0005634(nucleus)|GO:0005732(small nucleolar ribonucleoprotein complex)|GO:0005737(cytoplasm)|GO:0005813(centrosome)|GO:0006364(rRNA processing)|GO:0030054(cell junction)|GO:0030515(snoRNA binding)|GO:0031120(snRNA pseudouridine synthesis)|GO:0042254(ribosome biogenesis)
TMEM104	Homo sapiens transmembrane protein 104 (TMEM104), mRNA [NM_017728]	33.5827	54.6924	147.688	31.4009	94.3913	3.0638	42.952	78.6545	0.872804	0.587716	NM_017728	54868	GO:0003674(molecular_function)|GO:0005575(cellular_component)|GO:0008150(biological_process)|GO:0016020(membrane)|GO:0016021(integral to membrane)
FAF1	Homo sapiens Fas (TNFRSF6) associated factor 1 (FAF1), mRNA [NM_007051]	9.866	14.8272	28.087	7.5029	27.9288	7.8126	14.4148	17.5934	0.287487	0.77301	NM_007051	11124	GO:0005515(protein binding)|GO:0005634(nucleus)|GO:0005635(nuclear envelope)|GO:0005737(cytoplasm)|GO:0005829(cytosol)|GO:0007253(cytoplasmic sequestering of NF-kappaB)|GO:0008219(cell death)|GO:0019887(protein kinase regulator activity)|GO:0019901(protein kinase binding)|GO:0019904(protein domain specific binding)|GO:0030155(regulation of cell adhesion)|GO:0031072(heat shock protein binding)|GO:…
B3GALTL	Homo sapiens beta 1,3-galactosyltransferase-like (B3GALTL), mRNA [NM_194318]	738.945	374.308	55.7123	238.01	350.652	619.881	402.848	389.655	-0.0480369	0.969728	NM_194318	145173	GO:0005783(endoplasmic reticulum)|GO:0005789(endoplasmic reticulum membrane)|GO:0005975(carbohydrate metabolic process)|GO:0006004(fucose metabolic process)|GO:0016020(membrane)|GO:0016021(integral to membrane)|GO:0016757(transferase activity, transferring glycosyl groups)
SUMO2	Homo sapiens SMT3 suppressor of mif two 3 homolog 2 (S. cerevisiae) (SUMO2), transcript variant 1, mRNA [NM_006937]	79.4735	560.122	18.6621	12.2023	19.3759	18.0353	16.5378	219.419	3.72985	0.355127	NM_006937	6613	GO:0005515(protein binding)|GO:0005634(nucleus)|GO:0016925(protein sumoylation)|GO:0031625(ubiquitin protein ligase binding)|GO:0032436(positive regulation of proteasomal ubiquitin-dependent protein catabolic process)
CEP250	Homo sapiens centrosomal protein 250kDa (CEP250), mRNA [NM_007186]	19163.5	25.2661	101.214	3.7099	10.8318	3.3427	5.96147	6429.98	10.0749	0.419273	NM_007186	11190	GO:0000086(G2/M transition of mitotic cell cycle)|GO:0000278(mitotic cell cycle)|GO:0005515(protein binding)|GO:0005737(cytoplasm)|GO:0005813(centrosome)|GO:0005814(centriole)|GO:0005815(microtubule organizing center)|GO:0005829(cytosol)|GO:0005856(cytoskeleton)|GO:0005929(cilium)|GO:0005932(microtubule basal body)|GO:0008022(protein C-terminus binding)|GO:0008104(protein localization)|GO:0010457…
LOC100131310	Unknown	6.2518	5.3877	54.3367	5.5907	6.5805	26.9385	13.0366	21.9921	0.754419	0.434554
LUZP1	Homo sapiens leucine zipper protein 1 (LUZP1), transcript variant 1, mRNA [NM_033631]	226.986	511.94	274.463	94.0669	197.192	3.3873	98.2153	337.796	1.78213	0.048542	NM_033631	7798	GO:0005634(nucleus)
ZBTB47	Homo sapiens zinc finger and BTB domain containing 47 (ZBTB47), mRNA [NM_145166]	480.224	126.337	110.232	179.722	941.047	3.2952	374.688	238.931	-0.649095	0.731247	NM_145166	92999	GO:0003677(DNA binding)|GO:0005622(intracellular)|GO:0005634(nucleus)|GO:0006355(regulation of transcription, DNA-dependent)|GO:0008270(zinc ion binding)|GO:0046872(metal ion binding)
CNTNAP5	Homo sapiens contactin associated protein-like 5 (CNTNAP5), mRNA [NM_130773]	3.0848	3.1016	3.3272	3.0843	3.0957	3.0514	3.07713	3.1712	0.0434419	0.409388	NM_130773	129684	GO:0005102(receptor binding)|GO:0007155(cell adhesion)|GO:0007165(signal transduction)|GO:0016020(membrane)|GO:0016021(integral to membrane)
ZNF492	Homo sapiens zinc finger protein 492 (ZNF492), mRNA [NM_020855]	3.3127	3.3507	3.0941	3.1727	32.5478	3.2851	13.0019	3.2525	-1.9991	0.42166	NM_020855	57615	GO:0003677(DNA binding)|GO:0005622(intracellular)|GO:0005634(nucleus)|GO:0006355(regulation of transcription, DNA-dependent)|GO:0008270(zinc ion binding)|GO:0046872(metal ion binding)
GDPD5	Homo sapiens glycerophosphodiester phosphodiesterase domain containing 5 (GDPD5), mRNA [NM_030792]	156.739	56.4655	3.5023	28.7694	4.2976	4.0061	12.3577	72.2358	2.5473	0.24953	NM_030792	81544	GO:0005737(cytoplasm)|GO:0006071(glycerol metabolic process)|GO:0006629(lipid metabolic process)|GO:0007399(nervous system development)|GO:0008889(glycerophosphodiester phosphodiesterase activity)|GO:0012505(endomembrane system)|GO:0016020(membrane)|GO:0016021(integral to membrane)|GO:0016787(hydrolase activity)|GO:0030426(growth cone)|GO:0042995(cell projection)|GO:0048471(perinuclear region of …
SLC13A4	Homo sapiens solute carrier family 13 (sodium/sulfate symporters), member 4 (SLC13A4), mRNA [NM_012450]	289.517	254.866	357.637	110.347	170.828	3.0441	94.7398	300.673	1.66615	0.12163	NM_012450	26266	GO:0005215(transporter activity)|GO:0005886(plasma membrane)|GO:0005887(integral to plasma membrane)|GO:0006811(ion transport)|GO:0006814(sodium ion transport)|GO:0008272(sulfate transport)|GO:0015293(symporter activity)|GO:0015382(sodium:sulfate symporter activity)|GO:0055085(transmembrane transport)
LOC644214	Unknown	270.86	396.941	844.366	106.011	267.86	16.0989	129.99	504.056	1.95519	0.241618
ACAD10	Homo sapiens acyl-CoA dehydrogenase family, member 10 (ACAD10), transcript variant 2, mRNA [NM_025247]	117.326	203.96	205.789	118.335	356.858	59.5419	178.245	175.692	-0.0208129	0.979101	NM_025247	80724	GO:0003995(acyl-CoA dehydrogenase activity)|GO:0005739(mitochondrion)|GO:0016772(transferase activity, transferring phosphorus-containing groups)|GO:0016787(hydrolase activity)|GO:0050660(flavin adenine dinucleotide binding)
DSG2	Homo sapiens desmoglein 2 (DSG2), mRNA [NM_001943]	24.5462	29.8524	14.9735	61.3077	105.83	42.2619	69.7999	23.124	-1.59383	0.0886143	NM_001943	1829	GO:0005509(calcium ion binding)|GO:0005886(plasma membrane)|GO:0005911(cell-cell junction)|GO:0006915(apoptosis)|GO:0006921(cellular component disassembly involved in apoptosis)|GO:0007155(cell adhesion)|GO:0007156(homophilic cell adhesion)|GO:0016021(integral to membrane)|GO:0030057(desmosome)
RPL32P3	Homo sapiens ribosomal protein L32 pseudogene 3 (RPL32P3), non-coding RNA [NR_003111]	212.145	289.517	964.475	350.882	185.172	22.2157	186.09	488.712	1.39299	0.45293	NR_003111	132241
FURIN	Homo sapiens furin (paired basic amino acid cleaving enzyme) (FURIN), mRNA [NM_002569]	85.9955	475.457	516.56	54.0713	234.332	228.253	172.219	359.338	1.0611	0.140781	NM_002569	5045	GO:0000139(Golgi membrane)|GO:0002020(protease binding)|GO:0004175(endopeptidase activity)|GO:0004252(serine-type endopeptidase activity)|GO:0004867(serine-type endopeptidase inhibitor activity)|GO:0005615(extracellular space)|GO:0005789(endoplasmic reticulum membrane)|GO:0005794(Golgi apparatus)|GO:0005796(Golgi lumen)|GO:0005802(trans-Golgi network)|GO:0005886(plasma membrane)|GO:0006465(signal…
LOC100129196	Homo sapiens uncharacterized LOC100129196 (LOC100129196), non-coding RNA [NR_034182]	33.4065	3.4715	3.2723	3.3978	3.1187	15.9175	7.478	13.3834	0.839724	0.685915	NR_034182	100129196
LOC391655	Unknown	10583.3	14323.8	3.6275	83.3566	24.3323	11.2269	39.6386	8303.6	7.71069	0.193168
LOC283174	Homo sapiens uncharacterized LOC283174 (LOC283174), non-coding RNA [NR_024344]	3.1374	3.2223	3.021	3.0459	3.1887	3.2112	3.1486	3.1269	-0.00997741	0.824139	NR_024344	283174
A2LD1	Homo sapiens AIG2-like domain 1 (A2LD1), transcript variant 1, mRNA [NM_033110]	3.0926	3.3401	3.0032	3.1935	2.9944	3.9895	3.39247	3.1453	-0.109137	0.592276	NM_033110	87769	GO:0003839(gamma-glutamylcyclotransferase activity)|GO:0016746(transferase activity, transferring acyl groups)|GO:0042219(cellular modified amino acid catabolic process)
ZNF707	Homo sapiens zinc finger protein 707 (ZNF707), transcript variant 1, mRNA [NM_173831]	3.12	3.1382	3.4823	3.1988	3.1745	37.5137	14.629	3.24683	-2.17173	0.420699	NM_173831	286075	GO:0003677(DNA binding)|GO:0005622(intracellular)|GO:0005634(nucleus)|GO:0006355(regulation of transcription, DNA-dependent)|GO:0008270(zinc ion binding)|GO:0046872(metal ion binding)
GLI1	Homo sapiens GLI family zinc finger 1 (GLI1), transcript variant 1, mRNA [NM_005269]	4.3648	3.8979	9.9183	5.2683	5.7215	15.2208	8.73687	6.06033	-0.527719	0.18377	NM_005269	2735	GO:0001649(osteoblast differentiation)|GO:0003677(DNA binding)|GO:0005515(protein binding)|GO:0005622(intracellular)|GO:0005634(nucleus)|GO:0005737(cytoplasm)|GO:0005829(cytosol)|GO:0007224(smoothened signaling pathway)|GO:0007275(multicellular organismal development)|GO:0008270(zinc ion binding)|GO:0008284(positive regulation of cell proliferation)|GO:0008589(regulation of smoothened signaling p…
PP12708	Homo sapiens pp12708 mRNA, complete cds. [AF318327]	22.4372	114.367	2.9251	117.047	71.0532	161.258	116.453	46.5764	-1.32208	0.361199
LOC100131165	Homo sapiens cDNA FLJ45587 fis, clone BRTHA3014105. [AK127494]	7.7931	27.3085	11.8498	48.2441	52.6789	41.9532	47.6254	15.6505	-1.60553	0.0188468
LOC285908	Homo sapiens long intergenic non-protein coding RNA 174 (LINC00174), non-coding RNA [NR_026873]	2.9668	3.0526	2.9551	2.9049	3.0174	3.0112	2.97783	2.9915	0.00660605	0.738878	NR_026873	285908
USP37	Homo sapiens ubiquitin specific peptidase 37 (USP37), mRNA [NM_020935]	5.1358	5.8342	4.9766	3.4424	4.5805	3.9751	3.99933	5.31553	0.410455	0.0227887	NM_020935	57695	GO:0000082(G1/S transition of mitotic cell cycle)|GO:0004197(cysteine-type endopeptidase activity)|GO:0004221(ubiquitin thiolesterase activity)|GO:0004843(ubiquitin-specific protease activity)|GO:0005515(protein binding)|GO:0005634(nucleus)|GO:0006508(proteolysis)|GO:0006511(ubiquitin-dependent protein catabolic process)|GO:0007049(cell cycle)|GO:0007067(mitosis)|GO:0008233(peptidase activity)|GO…
RNASET2	Homo sapiens ribonuclease T2 (RNASET2), mRNA [NM_003730]	265.4	98.9037	68.7841	37.0746	3.2903	184.633	74.9995	144.363	0.944746	0.560415	NM_003730	8635	GO:0003723(RNA binding)|GO:0004519(endonuclease activity)|GO:0004540(ribonuclease activity)|GO:0005576(extracellular region)|GO:0006401(RNA catabolic process)|GO:0016787(hydrolase activity)|GO:0033897(ribonuclease T2 activity)
PAPPA2	Homo sapiens pappalysin 2 (PAPPA2), transcript variant 1, mRNA [NM_020318]	102.366	137.115	233.13	76.2097	30.6526	8.4006	38.421	157.537	2.03573	0.174884	NM_020318	60676	GO:0001558(regulation of cell growth)|GO:0005576(extracellular region)|GO:0005622(intracellular)|GO:0006508(proteolysis)|GO:0008233(peptidase activity)|GO:0008237(metallopeptidase activity)|GO:0008270(zinc ion binding)|GO:0016020(membrane)|GO:0030154(cell differentiation)|GO:0046872(metal ion binding)
ASPA	Homo sapiens aspartoacylase (ASPA), transcript variant 1, mRNA [NM_000049]	2.9376	2.9383	3.1477	2.9049	3.0313	2.8906	2.94227	3.00787	0.0318126	0.587355	NM_000049	443	GO:0004046(aminoacylase activity)|GO:0005634(nucleus)|GO:0005737(cytoplasm)|GO:0006533(aspartate catabolic process)|GO:0008152(metabolic process)|GO:0016788(hydrolase activity, acting on ester bonds)|GO:0019807(aspartoacylase activity)|GO:0022010(central nervous system myelination)|GO:0046872(metal ion binding)|GO:0048714(positive regulation of oligodendrocyte differentiation)
PRDM4	Homo sapiens PR domain containing 4 (PRDM4), mRNA [NM_012406]	10.1096	4.1609	4.353	17.9252	21.6802	7.1443	15.5832	6.20783	-1.32783	0.162333	NM_012406	11108	GO:0003677(DNA binding)|GO:0005123(death receptor binding)|GO:0005622(intracellular)|GO:0005634(nucleus)|GO:0005654(nucleoplasm)|GO:0005737(cytoplasm)|GO:0005829(cytosol)|GO:0006355(regulation of transcription, DNA-dependent)|GO:0006366(transcription from RNA polymerase II promoter)|GO:0007165(signal transduction)|GO:0008270(zinc ion binding)|GO:0008283(cell proliferation)|GO:0030308(negative reg…
TAF9	Homo sapiens TAF9 RNA polymerase II, TATA box binding protein (TBP)-associated factor, 32kDa (TAF9), transcript variant 4, mRNA [NM_001015892]	3.4759	5.0626	3.7992	4.5904	3.2797	9.2849	5.71833	4.11257	-0.475556	0.52658	NM_001015892	6880	GO:0000125(PCAF complex)|GO:0000166(nucleotide binding)|GO:0002039(p53 binding)|GO:0003677(DNA binding)|GO:0003713(transcription coactivator activity)|GO:0004017(adenylate kinase activity)|GO:0004402(histone acetyltransferase activity)|GO:0005515(protein binding)|GO:0005524(ATP binding)|GO:0005634(nucleus)|GO:0005654(nucleoplasm)|GO:0005669(transcription factor TFIID complex)|GO:0005730(nucleolus…
GP5	Homo sapiens glycoprotein V (platelet) (GP5), mRNA [NM_004488]	181.709	12.5161	15.2329	11.299	104.098	12.8158	42.7375	69.8195	0.708128	0.757554	NM_004488	2814	GO:0005886(plasma membrane)|GO:0005887(integral to plasma membrane)|GO:0007155(cell adhesion)|GO:0007596(blood coagulation)|GO:0007597(blood coagulation, intrinsic pathway)|GO:0030168(platelet activation)
C16orf7	Homo sapiens chromosome 16 open reading frame 7 (C16orf7), mRNA [NM_004913]	59.4636	8.4868	11.513	111.465	121.592	9.1597	80.7387	26.4878	-1.60793	0.24531	NM_004913	9605	GO:0005096(GTPase activator activity)|GO:0005215(transporter activity)|GO:0005634(nucleus)|GO:0005730(nucleolus)|GO:0005737(cytoplasm)|GO:0015986(ATP synthesis coupled proton transport)
PROKR2	Homo sapiens prokineticin receptor 2 (PROKR2), mRNA [NM_144773]	90.2204	220.657	335.54	140.008	31.7848	11.5563	61.1165	215.473	1.81787	0.293294	NM_144773	128674	GO:0004871(signal transducer activity)|GO:0004872(receptor activity)|GO:0004930(G-protein coupled receptor activity)|GO:0004983(neuropeptide Y receptor activity)|GO:0005886(plasma membrane)|GO:0016021(integral to membrane)
PTH2R	Homo sapiens parathyroid hormone 2 receptor (PTH2R), mRNA [NM_005048]	3.2715	3.3	3.1477	3.1278	3.3191	3.2027	3.21653	3.23973	0.0103684	0.740829	NM_005048	5746	GO:0004871(signal transducer activity)|GO:0004872(receptor activity)|GO:0004991(parathyroid hormone receptor activity)|GO:0005886(plasma membrane)|GO:0005887(integral to plasma membrane)|GO:0007186(G-protein coupled receptor protein signaling pathway)
CLN6	Homo sapiens ceroid-lipofuscinosis, neuronal 6, late infantile, variant (CLN6), mRNA [NM_017882]	13.6223	21.4218	7.0652	3.5893	9.5532	37.5137	16.8854	14.0364	-0.2666	0.855653	NM_017882	54982	GO:0001573(ganglioside metabolic process)|GO:0005783(endoplasmic reticulum)|GO:0005788(endoplasmic reticulum lumen)|GO:0005789(endoplasmic reticulum membrane)|GO:0007040(lysosome organization)|GO:0007042(lysosomal lumen acidification)|GO:0007601(visual perception)|GO:0008203(cholesterol metabolic process)|GO:0008219(cell death)|GO:0016020(membrane)|GO:0016021(integral to membrane)|GO:0030163(prot…
FUBP3	Homo sapiens far upstream element (FUSE) binding protein 3 (FUBP3), mRNA [NM_003934]	47.6934	265.35	137.288	160.489	91.004	3.6952	85.0627	150.11	0.819425	0.543703	NM_003934	8939	GO:0003677(DNA binding)|GO:0003723(RNA binding)|GO:0005634(nucleus)|GO:0006351(transcription, DNA-dependent)|GO:0045893(positive regulation of transcription, DNA-dependent)
BEND3	Homo sapiens BEN domain containing 3 (BEND3), mRNA [NM_001080450]	19.4984	64.7478	6.9255	33.3798	732.127	290.708	352.072	30.3906	-3.53417	0.231854	NM_001080450	57673
SPATA18	Homo sapiens spermatogenesis associated 18 homolog (rat) (SPATA18), mRNA [NM_145263]	3.6204	3.9408	3.4905	599.872	3.3786	5.1444	202.798	3.6839	-5.78267	0.421595	NM_145263	132671	GO:0005515(protein binding)|GO:0005737(cytoplasm)|GO:0005739(mitochondrion)|GO:0005741(mitochondrial outer membrane)|GO:0006974(response to DNA damage stimulus)|GO:0016020(membrane)|GO:0033554(cellular response to stress)|GO:0035694(mitochondrial protein catabolic process)|GO:0035695(mitochondrion degradation by induced vacuole formation)|GO:0043231(intracellular membrane-bounded organelle)|GO:00…
FAM134A	Homo sapiens family with sequence similarity 134, member A (FAM134A), mRNA [NM_024293]	156.588	267.343	121.183	273.256	604.202	201.483	359.647	181.705	-0.984983	0.156579	NM_024293	79137	GO:0005783(endoplasmic reticulum)|GO:0016020(membrane)|GO:0016021(integral to membrane)
KIAA0430	Homo sapiens KIAA0430 (KIAA0430), transcript variant 1, mRNA [NM_014647]	528.758	217.159	777.582	510.478	480.457	336.642	442.526	507.833	0.198592	0.779887	NM_014647	9665	GO:0000166(nucleotide binding)|GO:0003723(RNA binding)|GO:0005777(peroxisome)|GO:0010923(negative regulation of phosphatase activity)
ENST00000341262	GB	3.2353	80.6988	13119.7	187.752	3.4588	1333.57	508.261	4401.2	3.11426	0.427987
LOC100132288	Homo sapiens tektin 4 pseudogene (LOC100233156), transcript variant 1, non-coding RNA [NR_037871]	136.115	238.74	117.897	455.402	1532.53	5.3414	664.425	164.251	-2.01621	0.352207	NR_037871	100233156
HSPA13	Homo sapiens heat shock protein 70kDa family, member 13 (HSPA13), mRNA [NM_006948]	3.0822	26.2822	3.4657	13.3019	3.0093	2.9029	6.4047	10.9434	0.772854	0.690798	NM_006948	6782	GO:0000166(nucleotide binding)|GO:0005524(ATP binding)|GO:0005783(endoplasmic reticulum)|GO:0005792(microsome)
FILIP1	Homo sapiens filamin A interacting protein 1 (FILIP1), mRNA [NM_015687]	8.3218	7.6506	5.9384	4.9287	7.0475	30.5528	14.1763	7.3036	-0.956805	0.521055	NM_015687	27145
SEC16B	Homo sapiens SEC16 homolog B (S. cerevisiae) (SEC16B), mRNA [NM_033127]	3.3479	3.4165	3.1835	3.3766	3.3786	3.1557	3.30363	3.31597	0.00537593	0.612109	NM_033127	89866	GO:0000139(Golgi membrane)|GO:0005783(endoplasmic reticulum)|GO:0005789(endoplasmic reticulum membrane)|GO:0005794(Golgi apparatus)|GO:0015031(protein transport)|GO:0016020(membrane)|GO:0016192(vesicle-mediated transport)
TTRAP	Homo sapiens tyrosyl-DNA phosphodiesterase 2 (TDP2), mRNA [NM_016614]	28.345	46.217	49.9052	6.8344	9.6564	26.2538	14.2482	41.4891	1.54195	0.0285095	NM_016614	51567	GO:0000287(magnesium ion binding)|GO:0003714(transcription corepressor activity)|GO:0004518(nuclease activity)|GO:0005515(protein binding)|GO:0005634(nucleus)|GO:0006302(double-strand break repair)|GO:0007166(cell surface receptor linked signaling pathway)|GO:0016605(PML body)|GO:0016787(hydrolase activity)|GO:0070260(5'-tyrosyl-DNA phosphodiesterase activity)
LMX1B	Homo sapiens LIM homeobox transcription factor 1, beta (LMX1B), transcript variant 1, mRNA [NM_002316]	382.798	220.879	48.3645	227.771	314.195	15.3197	185.762	217.347	0.226548	0.702576	NM_002316	4010	GO:0001701(in utero embryonic development)|GO:0003700(sequence-specific DNA binding transcription factor activity)|GO:0005515(protein binding)|GO:0005634(nucleus)|GO:0006355(regulation of transcription, DNA-dependent)|GO:0007275(multicellular organismal development)|GO:0008270(zinc ion binding)|GO:0009953(dorsal/ventral pattern formation)|GO:0030182(neuron differentiation)|GO:0043565(sequence-spe…
PHC1	Homo sapiens polyhomeotic homolog 1 (Drosophila) (PHC1), mRNA [NM_004426]	5.03	4.0908	58.3753	4.3149	27.6802	13.3673	15.1208	22.4987	0.573307	0.748547	NM_004426	1911	GO:0003677(DNA binding)|GO:0005634(nucleus)|GO:0005730(nucleolus)|GO:0007275(multicellular organismal development)|GO:0008270(zinc ion binding)|GO:0031519(PcG protein complex)|GO:0035102(PRC1 complex)|GO:0046872(metal ion binding)
PCDH8	Homo sapiens protocadherin 8 (PCDH8), transcript variant 1, mRNA [NM_002590]	6.536	5.5768	4.5408	3.8744	5.6201	13.6336	7.70937	5.5512	-0.473813	0.605459	NM_002590	5100	GO:0001756(somitogenesis)|GO:0005509(calcium ion binding)|GO:0005886(plasma membrane)|GO:0005887(integral to plasma membrane)|GO:0007155(cell adhesion)|GO:0007156(homophilic cell adhesion)|GO:0007267(cell-cell signaling)|GO:0007268(synaptic transmission)|GO:0016331(morphogenesis of embryonic epithelium)|GO:0030054(cell junction)|GO:0030425(dendrite)|GO:0042734(presynaptic membrane)|GO:0042995(cel…
CCDC103	family with sequence similarity 187, member A [Source:HGNC Symbol;Acc:35153] [ENST00000331733]	17.306	6.3213	9.5618	11.3617	15.3306	100.115	42.269	11.063	-1.93385	0.407303
CCDC137	Homo sapiens coiled-coil domain containing 137 (CCDC137), mRNA [NM_199287]	213.373	3.5087	47.1343	188.828	407.88	3.2175	199.975	88.0053	-1.18416	0.524067	NM_199287	339230
VSTM2A	V-set and transmembrane domain containing 2A [Source:HGNC Symbol;Acc:28499] [ENST00000407838]	55.7776	2.8369	3.4503	78.3183	37.3761	169.512	95.0687	20.6883	-2.20016	0.247073		222008	GO:0005576(extracellular region)
C1orf175	Homo sapiens HEAT repeat containing 8 (HEATR8), transcript variant 1, mRNA [NM_001039464]	51.1554	15.3751	641.014	149.327	130.262	179.103	152.897	235.848	0.625294	0.704374	NM_001039464	374977	GO:0005488(binding)|GO:0016020(membrane)|GO:0016021(integral to membrane)
NT5C2	Homo sapiens 5'-nucleotidase, cytosolic II (NT5C2), transcript variant 1, mRNA [NM_012229]	3.4837	3.4546	181.314	18.0767	4.5466	5.4971	9.37347	62.7506	2.74297	0.475969	NM_012229	22978	GO:0000166(nucleotide binding)|GO:0005515(protein binding)|GO:0005737(cytoplasm)|GO:0005829(cytosol)|GO:0006144(purine base metabolic process)|GO:0006195(purine nucleotide catabolic process)|GO:0008253(5'-nucleotidase activity)|GO:0009117(nucleotide metabolic process)|GO:0016787(hydrolase activity)|GO:0046872(metal ion binding)|GO:0055086(nucleobase, nucleoside and nucleotide metabolic process)
NAG	Homo sapiens neuroblastoma amplified sequence (NBAS), mRNA [NM_015909]	3.1976	3.4349	3.1835	3.3709	3.0583	5.0552	3.82813	3.272	-0.226468	0.497537	NM_015909	51594
VAMP1	Homo sapiens vesicle-associated membrane protein 1 (synaptobrevin 1) (VAMP1), transcript variant 3, mRNA [NM_016830]	18.1494	49.4583	40.7413	15.9457	20.0847	8.9868	15.0057	36.1163	1.26714	0.155804	NM_016830	6843	GO:0005515(protein binding)|GO:0005739(mitochondrion)|GO:0005741(mitochondrial outer membrane)|GO:0005887(integral to plasma membrane)|GO:0007269(neurotransmitter secretion)|GO:0016020(membrane)|GO:0016192(vesicle-mediated transport)|GO:0019717(synaptosome)|GO:0030054(cell junction)|GO:0030666(endocytic vesicle membrane)|GO:0030672(synaptic vesicle membrane)|GO:0031410(cytoplasmic vesicle)|GO:004…
ENST00000329081	Homo sapiens POTE ankyrin domain family, member K, pseudogene (POTEKP), non-coding RNA [NR_033885]	2.8296	2.8761	3.0364	2.8251	77.3892	2.87	27.6948	2.91403	-3.24852	0.423975	NR_033885	440915	GO:0000166(nucleotide binding)|GO:0002576(platelet degranulation)|GO:0005524(ATP binding)|GO:0005576(extracellular region)|GO:0005737(cytoplasm)|GO:0005829(cytosol)|GO:0005856(cytoskeleton)|GO:0007596(blood coagulation)|GO:0030168(platelet activation)
GLYAT	Homo sapiens glycine-N-acyltransferase (GLYAT), nuclear gene encoding mitochondrial protein, transcript variant 2, mRNA [NM_005838]	23.4445	75.5603	3.7992	3.6972	34.3341	7.1443	15.0585	34.268	1.18628	0.274079	NM_005838	10249	GO:0005739(mitochondrion)|GO:0005759(mitochondrial matrix)|GO:0006637(acyl-CoA metabolic process)|GO:0006805(xenobiotic metabolic process)|GO:0009636(response to toxin)|GO:0016746(transferase activity, transferring acyl groups)|GO:0047961(glycine N-acyltransferase activity)
MRPL23	Homo sapiens mitochondrial ribosomal protein L23 (MRPL23), nuclear gene encoding mitochondrial protein, mRNA [NM_021134]	297.305	225.159	192.034	96.3799	175.944	187.787	153.37	238.166	0.634949	0.290166	NM_021134	6150	GO:0000166(nucleotide binding)|GO:0003723(RNA binding)|GO:0003735(structural constituent of ribosome)|GO:0005622(intracellular)|GO:0005739(mitochondrion)|GO:0005762(mitochondrial large ribosomal subunit)|GO:0005840(ribosome)|GO:0006412(translation)
PGGT1B	Homo sapiens protein geranylgeranyltransferase type I, beta subunit (PGGT1B), mRNA [NM_005023]	5.0709	14.1375	16.9938	12.1119	135.105	1315.03	487.414	12.0674	-5.33596	0.368459	NM_005023	5229	GO:0004659(prenyltransferase activity)|GO:0004662(CAAX-protein geranylgeranyltransferase activity)|GO:0005953(CAAX-protein geranylgeranyltransferase complex)|GO:0008144(drug binding)|GO:0008270(zinc ion binding)|GO:0008284(positive regulation of cell proliferation)|GO:0016740(transferase activity)|GO:0018344(protein geranylgeranylation)|GO:0019840(isoprenoid binding)|GO:0034097(response to cytoki…
LOC100132661	Unknown	7.3246	7.9222	16.2056	21.2179	10.6529	27.0941	19.655	10.4841	-0.906686	0.110703
LOC152663	family with sequence similarity 185, member A [Source:HGNC Symbol;Acc:22412] [ENST00000496790]	5261.51	99.7279	98.9037	15.8793	3.7854	3586.27	1201.98	1820.05	0.598566	0.83007		222234	GO:0005737(cytoplasm)
KIAA1045	Homo sapiens KIAA1045 (KIAA1045), mRNA [NM_015297]	13.0192	23.3078	38.9274	67.9807	38.8172	272.341	126.38	25.0848	-2.33288	0.269875	NM_015297	23349	GO:0005509(calcium ion binding)
FBXO3	Homo sapiens F-box protein 3 (FBXO3), transcript variant 2, mRNA [NM_033406]	5.0709	4.6688	11.0744	5.8652	6.7473	20.1878	10.9334	6.93803	-0.656148	0.262322	NM_033406	26273	GO:0004842(ubiquitin-protein ligase activity)|GO:0005634(nucleus)|GO:0006508(proteolysis)|GO:0016567(protein ubiquitination)
LOC196913	Homo sapiens chromosome 14 open reading frame 183 (C14orf183), mRNA [NM_001014830]	20.7657	5.0303	81.4985	47.0692	370.239	4.6822	140.664	35.7648	-1.97563	0.514362	NM_001014830	196913
VPRBP	Homo sapiens Vpr (HIV-1) binding protein (VPRBP), transcript variant 1, mRNA [NM_014703]	4.7069	14361.4	24353.4	11.299	4.6947	76.9148	30.9695	12906.5	8.70303	0.209292	NM_014703	9730	GO:0005515(protein binding)|GO:0005634(nucleus)|GO:0005737(cytoplasm)|GO:0008180(signalosome)|GO:0044419(interspecies interaction between organisms)
PCNXL3	Homo sapiens pecanex-like 3 (Drosophila) (PCNXL3), mRNA [NM_032223]	24.2673	7.1214	166.046	66.8743	38.8209	265.297	123.664	65.8117	-0.910011	0.10982	NM_032223	399909	GO:0016020(membrane)|GO:0016021(integral to membrane)
FAM133A	Homo sapiens family with sequence similarity 133, member A (FAM133A), transcript variant 2, mRNA [NM_173698]	28.1622	3.1165	2.9551	3.0154	3.0174	3.2643	3.09903	11.4113	1.88057	0.427521	NM_173698	286499
SNRPA1	Homo sapiens small nuclear ribonucleoprotein polypeptide A' (SNRPA1), mRNA [NM_003090]	33.2508	3.119	6.3376	3.544	3.4958	4.1519	3.73057	14.2358	1.93206	0.389194	NM_003090	6627	GO:0000398(nuclear mRNA splicing, via spliceosome)|GO:0003723(RNA binding)|GO:0005515(protein binding)|GO:0005634(nucleus)|GO:0005654(nucleoplasm)|GO:0005681(spliceosomal complex)|GO:0005686(U2 snRNP)|GO:0008380(RNA splicing)|GO:0010467(gene expression)|GO:0030532(small nuclear ribonucleoprotein complex)|GO:0071013(catalytic step 2 spliceosome)
ANKRD26	Homo sapiens ankyrin repeat domain 26 (ANKRD26), mRNA [NM_014915]	3.3056	3.3619	4.5073	3.4944	3.5211	3.4275	3.481	3.72493	0.0977128	0.618568	NM_014915	22852	GO:0005813(centrosome)
ICK	Homo sapiens intestinal cell (MAK-like) kinase (ICK), transcript variant 2, mRNA [NM_016513]	5.2146	12.2165	16.1081	11.0757	22.9471	12.3485	15.4571	11.1797	-0.467384	0.420836	NM_016513	22858	GO:0000166(nucleotide binding)|GO:0000287(magnesium ion binding)|GO:0004674(protein serine/threonine kinase activity)|GO:0004693(cyclin-dependent protein kinase activity)|GO:0005524(ATP binding)|GO:0005634(nucleus)|GO:0005737(cytoplasm)|GO:0005829(cytosol)|GO:0006468(protein phosphorylation)|GO:0007165(signal transduction)|GO:0007243(intracellular protein kinase cascade)|GO:0007275(multicellular …
C21orf7	Homo sapiens chromosome 21 open reading frame 7 (C21orf7), mRNA [NM_020152]	11.4167	17.7175	33.5354	26.1789	12.6651	155.342	64.7285	20.8899	-1.6316	0.381678	NM_020152	56911	GO:0005515(protein binding)|GO:0005634(nucleus)|GO:0005829(cytosol)
AGPAT9	Homo sapiens 1-acylglycerol-3-phosphate O-acyltransferase 9 (AGPAT9), mRNA [NM_032717]	3.1773	3.3336	3.0941	3.1216	3.2329	3.3742	3.2429	3.20167	-0.0184614	0.764155	NM_032717	84803	GO:0004366(glycerol-3-phosphate O-acyltransferase activity)|GO:0005783(endoplasmic reticulum)|GO:0005789(endoplasmic reticulum membrane)|GO:0008152(metabolic process)|GO:0008654(phospholipid biosynthetic process)|GO:0016020(membrane)|GO:0016021(integral to membrane)|GO:0016746(transferase activity, transferring acyl groups)|GO:0019432(triglyceride biosynthetic process)|GO:0032006(regulation of TO…
EIF4G3	Homo sapiens eukaryotic translation initiation factor 4 gamma, 3 (EIF4G3), transcript variant 3, mRNA [NM_003760]	257.434	466.308	580.38	2683.96	290.034	3.0197	992.338	434.707	-1.19079	0.613738	NM_003760	8672	GO:0000339(RNA cap binding)|GO:0003743(translation initiation factor activity)|GO:0005488(binding)|GO:0006412(translation)|GO:0006446(regulation of translational initiation)|GO:0008135(translation factor activity, nucleic acid binding)|GO:0016070(RNA metabolic process)|GO:0016281(eukaryotic translation initiation factor 4F complex)|GO:0044419(interspecies interaction between organisms)
VAT1	Homo sapiens vesicle amine transport protein 1 homolog (T. californica) (VAT1), mRNA [NM_006373]	38.3934	62.0582	121.233	3.0944	3.0449	29.1883	11.7759	73.895	2.64964	0.0635502	NM_006373	10493	GO:0000166(nucleotide binding)|GO:0005737(cytoplasm)|GO:0008270(zinc ion binding)|GO:0016021(integral to membrane)|GO:0016491(oxidoreductase activity)
RECQL	Homo sapiens RecQ protein-like (DNA helicase Q1-like) (RECQL), transcript variant 1, mRNA [NM_002907]	2.9577	2.8975	3.3428	2.9839	3.0779	2.9283	2.9967	3.066	0.032983	0.734922	NM_002907	5965	GO:0000166(nucleotide binding)|GO:0000733(DNA strand renaturation)|GO:0000739(DNA strand annealing activity)|GO:0003677(DNA binding)|GO:0003678(DNA helicase activity)|GO:0004003(ATP-dependent DNA helicase activity)|GO:0005515(protein binding)|GO:0005524(ATP binding)|GO:0005634(nucleus)|GO:0005730(nucleolus)|GO:0006260(DNA replication)|GO:0006281(DNA repair)|GO:0006310(DNA recombination)|GO:001563…
TWIST2	Homo sapiens twist homolog 2 (Drosophila), mRNA (cDNA clone MGC:117334 IMAGE:6021554), complete cds. [BC103755]	36.1644	3.1682	4.5808	3.5019	3.5957	4.6359	3.91117	14.6378	1.90403	0.43123		117581	GO:0000122(negative regulation of transcription from RNA polymerase II promoter)|GO:0003677(DNA binding)|GO:0003682(chromatin binding)|GO:0003700(sequence-specific DNA binding transcription factor activity)|GO:0005515(protein binding)|GO:0005634(nucleus)|GO:0005667(transcription factor complex)|GO:0005737(cytoplasm)|GO:0006916(anti-apoptosis)|GO:0007275(multicellular organismal development)|GO:00…
GRAMD1B	Homo sapiens GRAM domain containing 1B (GRAMD1B), mRNA [NM_020716]	26.7675	22.6119	68.0015	3.2417	3.3709	96.4923	34.3683	39.127	0.187085	0.802146	NM_020716	57476	GO:0016020(membrane)|GO:0016021(integral to membrane)
UMODL1	Homo sapiens uromodulin-like 1 (UMODL1), transcript variant 2, mRNA [NM_173568]	607.381	401.214	8.3487	253.083	394.762	267.574	305.139	338.981	0.151737	0.866494	NM_173568	89766	GO:0005509(calcium ion binding)|GO:0005576(extracellular region)|GO:0005737(cytoplasm)|GO:0005886(plasma membrane)|GO:0016021(integral to membrane)|GO:0030414(peptidase inhibitor activity)
RSAD2	Homo sapiens radical S-adenosyl methionine domain containing 2 (RSAD2), mRNA [NM_080657]	8.7851	29.2512	26.4006	33.7113	10.6932	76.414	40.2728	21.479	-0.906882	0.447164	NM_080657	91543	GO:0003674(molecular_function)|GO:0003824(catalytic activity)|GO:0005783(endoplasmic reticulum)|GO:0005789(endoplasmic reticulum membrane)|GO:0005794(Golgi apparatus)|GO:0016020(membrane)|GO:0030278(regulation of ossification)|GO:0046872(metal ion binding)|GO:0051536(iron-sulfur cluster binding)|GO:0051607(defense response to virus)
LZTS1	Homo sapiens leucine zipper, putative tumor suppressor 1 (LZTS1), mRNA [NM_021020]	3.5731	3.764	3.2042	3.336	3.4765	3.2112	3.34123	3.51377	0.0726377	0.198232	NM_021020	11178	GO:0003677(DNA binding)|GO:0003700(sequence-specific DNA binding transcription factor activity)|GO:0005515(protein binding)|GO:0005634(nucleus)|GO:0005654(nucleoplasm)|GO:0005730(nucleolus)|GO:0005737(cytoplasm)|GO:0005794(Golgi apparatus)|GO:0005886(plasma membrane)|GO:0006351(transcription, DNA-dependent)|GO:0006355(regulation of transcription, DNA-dependent)|GO:0006383(transcription from RNA p…
ZNF614	Homo sapiens zinc finger protein 614 (ZNF614), mRNA [NM_025040]	235.206	16.8145	490.55	495.41	35.199	113.3	214.636	247.524	0.20567	0.875805	NM_025040	80110	GO:0003676(nucleic acid binding)|GO:0003677(DNA binding)|GO:0005622(intracellular)|GO:0005634(nucleus)|GO:0006355(regulation of transcription, DNA-dependent)|GO:0008270(zinc ion binding)|GO:0046872(metal ion binding)
MEX3A	Homo sapiens mex-3 homolog A (C. elegans) (MEX3A), mRNA [NM_001093725]	251.642	300.021	143.698	68.4626	4.9237	21.6283	31.6715	231.787	2.87154	0.0585213	NM_001093725	92312	GO:0000932(cytoplasmic mRNA processing body)|GO:0003723(RNA binding)|GO:0005634(nucleus)|GO:0005737(cytoplasm)|GO:0008270(zinc ion binding)|GO:0046872(metal ion binding)
CSNK2B	Homo sapiens casein kinase 2, beta polypeptide (CSNK2B), mRNA [NM_001320]	40.7581	3.5087	3.1084	3.4817	217.906	2.8454	74.7444	15.7917	-2.2428	0.530779	NM_001320	1460	GO:0004674(protein serine/threonine kinase activity)|GO:0005102(receptor binding)|GO:0005515(protein binding)|GO:0005634(nucleus)|GO:0005737(cytoplasm)|GO:0005829(cytosol)|GO:0005886(plasma membrane)|GO:0005956(protein kinase CK2 complex)|GO:0007165(signal transduction)|GO:0007411(axon guidance)|GO:0008134(transcription factor binding)|GO:0008285(negative regulation of cell proliferation)|GO:0016…
DLGAP2	Homo sapiens discs, large (Drosophila) homolog-associated protein 2 (DLGAP2), mRNA [NM_004745]	3.0554	3.0714	3.0032	17.7729	26.5612	3.1075	15.8139	3.04333	-2.37747	0.202042	NM_004745	9228	GO:0005515(protein binding)|GO:0005883(neurofilament)|GO:0005886(plasma membrane)|GO:0007267(cell-cell signaling)|GO:0007270(neuron-neuron synaptic transmission)|GO:0014069(postsynaptic density)|GO:0030054(cell junction)|GO:0045202(synapse)|GO:0045211(postsynaptic membrane)
BPGM	Homo sapiens 2,3-bisphosphoglycerate mutase (BPGM), transcript variant 2, mRNA [NM_199186]	2.9094	3.0062	2.9095	2.8682	2.9185	3.007	2.93123	2.9417	0.00514231	0.868115	NM_199186	669	GO:0004082(bisphosphoglycerate mutase activity)|GO:0004083(2,3-bisphospho-D-glycerate 2-phosphohydrolase activity)|GO:0004619(phosphoglycerate mutase activity)|GO:0005975(carbohydrate metabolic process)|GO:0006096(glycolysis)|GO:0007585(respiratory gaseous exchange)|GO:0016787(hydrolase activity)|GO:0016853(isomerase activity)|GO:0048821(erythrocyte development)
ZP1	Homo sapiens zona pellucida glycoprotein 1 (sperm receptor) (ZP1), mRNA [NM_207341]	77.3192	28.4089	209.546	66.2146	36.4275	25.6596	42.7672	105.091	1.29706	0.414582	NM_207341	22917	GO:0005576(extracellular region)|GO:0005578(proteinaceous extracellular matrix)|GO:0005794(Golgi apparatus)|GO:0005886(plasma membrane)|GO:0007338(single fertilization)|GO:0016021(integral to membrane)|GO:0030141(stored secretory granule)
[truncated: 49,694 more rows]

## Sheet: filter2
GeneName	Description	Sperm_azoo_14	Sperm_azoo_15	Sperm_azoo_16	Sperm_normo_17	Sperm_normo_18	Sperm_normo_19	mean-norm	mean-azo	log2fc	p-value	Refseq	GeneID	GO
[truncated: 1,061 more rows]

[truncated: 2 more sheets: filter3, filter4]
