# Supplementary material for: Whole transcriptome analysis to identify non-coding RNA regulators and hub genes in sperm of non-obstructive azoospermia by microarray, single-cell RNA sequencing, weighted gene co-expression network analysis, and mRNA-miRNA-lncRNA interaction analysis
Source: BMC Genomics. 2024 Jun 11;25:583. doi: 10.1186/s12864-024-10506-9 (PMC11165898; doi:10.1186/s12864-024-10506-9)
Supplement: Supplementary file 2 — Supplementary Material 2 [file 12864_2024_10506_MOESM2_ESM.xlsx]

## Sheet: Sheet1
gene	ncRNA
RPL34	LOC401561
RPL34	LOC645752
RPL34	LOC399744
RPL34	ANO2
RPL34	THBS4
RPL34	BC037788
DUX4	LOC399744
DUX4	ANO2
DUX4	GOLGA8IP
CYB5B	LOC729177
CYB5B	LOC100506465
GOLGA6L6	THBS4
GOLGA6L6	LOC645752
GOLGA6L6	C6orf124
ADC	LOC729032
ADC	LOC100508287
ADC	LOC399744
MARS	LOC100130987
MARS	LOC100508287
MARS	LOC100130987
MARS	SNAR-D
HBM	LINC00087
SLC10A7	HCG11
SLC10A7	LOC401561
NRSN2	LOC100509507
NRSN2	LOC645752
SLC9A3R2	GOLGA8IP
SLC9A3R2	SNAR-D
SLC9A3R2	ANO2
SLC9A3R2	LOC399744
CXXC5	LOC729032
CXXC5	LOC100507460
DAOA	LOC100508287
CAPZA1	LOC100507460
CAPZA1	C17orf76-AS1
BBS1	THBS4
BBS1	LOC100507460
BBS1	LOC645752
GJB1	LOC729911
MON1A	GOLGA8IP
MON1A	BC037788
MON1A	C17orf76-AS1
BBS5	SNAR-D
SPEG	LOC729177
SPEG	LOC100506465
SPEG	C17orf76-AS1
SPEG	BC037788
IPO8	GOLGA8IP
IPO8	LOC399744
ZNF750	ANO2
ZNF750	LOC645752
ZNF750	THBS4
WBP1	LOC100508287
WBP1	LOC100131606
NTN1	SNAR-D
NTN1	C17orf76-AS1
PPP2R4	SNAR-D
ZBED3	GOLGA8IP
ARL4A	LOC100509507
ARL4A	GOLGA8IP
DHX57	LOC645752
DHX57	KRBOX1-AS1
DHX57	GOLGA8IP
MS4A12	C17orf76-AS1
MS4A12	LOC729032
DNMT3A	LOC399744
DNMT3A	SAMD12-AS1
HLA-DQA1	LOC100508287
HLA-DQA1	SNAR-D
STARD9	THBS4
FPR3	GOLGA8IP
FPR3	ANO2
HSP90B1	LOC100131606
HSP90B1	C6orf124
HSP90B1	GOLGA8IP
HSP90B1	KRBOX1-AS1
HSP90B1	LOC645752
HSP90B1	C17orf76-AS1
HSP90B1	SNAR-D
HSP90B1	LOC399744
PLG	LOC729032
PLG	BC037788
PLG	LOC100508287
HEATR2	SAMD12-AS1
HEATR2	LOC729177
FXR1	LOC100506465
FXR1	C6orf124
HPS1	GOLGA8IP
HPS1	ANO2
NKAIN4	THBS4
NKAIN4	KRBOX1-AS1
DTX2	LOC729032
DTX2	C6orf124
VCAN	SNAR-D
VCAN	LOC645752
FBLN2	GOLGA8IP
RABGEF1	LOC729911
RABGEF1	LOC100508287
MYO3A	LOC100509507
NTHL1	TMEM71
LRRC17	LOC399744
MYO3A	BC037788
NTHL1	TMEM71
LRRC17	LOC729032
CYP46A1	C6orf124
ZSCAN22	GOLGA8IP
SCNN1D	LOC729911
CYP46A1	ANO2
ZSCAN22	THBS4
SCNN1D	LOC645752
HOXA9	LOC100506229
KIAA1949	LOC440970
SEC13	SIGLEC16
CLIC1	LOC115110
HOXD12	LOC399744
CABP4	LOC100508287
RXRB	GOLGA8IP
SCRN1	LOC401561
PHB	C6orf124
LHX9	LOC729911
OTUD4	TMEM71
SPATS2L	LOC729032
LIAS	LINC00087
RXRB	HCG11
SCRN1	BC037788
PHB	GOLGA8IP
LHX9	THBS4
OTUD4	LOC100508287
SPATS2L	C6orf124
LIAS	ANO2
RXRB	LOC729911
SCRN1	GOLGA8IP
PHB	LOC729177
LHX9	LOC100506465
OTUD4	LOC100506229
SPATS2L	LOC440970
LIAS	SIGLEC16
MAVS	LOC115110
LRRK1	LOC399744
GPSM3	LOC645752
NGEF	LOC729911
YDJC	LOC729177
PRB2	LOC100506465
DHH	GOLGA8IP
PECAM1	THBS4
CITED2	LOC100508287
BET3L	GOLGA8IP
ITGA1	LOC401561
ST13	ANO2
SPEG	LOC100508287
CARD8	LOC729032
LIAS	SAMD12-AS1
