# Supplementary material for: Whole transcriptome analysis to identify non-coding RNA regulators and hub genes in sperm of non-obstructive azoospermia by microarray, single-cell RNA sequencing, weighted gene co-expression network analysis, and mRNA-miRNA-lncRNA interaction analysis
Source: BMC Genomics. 2024 Jun 11;25:583. doi: 10.1186/s12864-024-10506-9 (PMC11165898; doi:10.1186/s12864-024-10506-9)
Supplement: Supplementary file 3 — Supplementary Material 3 [file 12864_2024_10506_MOESM3_ESM.xlsx]

## Sheet: Sheet1
Supplementary Table3. Clinical features of the 29 samples in scRNA-seq.
Sample	Origin	Cells
001	Normal	2882
002	Normal	1640
003	NOA	5418
004	Normal	2043
005	Normal	2446
006	NOA	6717
007	NOA	7589
008	Normal	957
009	NOA	2114
010	Normal	2521
011	Normal	802
012	NOA	865
013	Normal	882
014	Normal	1292
015	Normal	1267
016	Normal	1488
017	NOA	6844
018	Normal	1049
019	Normal	964
020	Normal	1179
021	Normal	1136
022	Normal	968
023	Normal	908
024	Normal	947
025	NOA	2716
026	Normal	1294
027	Normal	860
028	Normal	1054
